# Supplementary material for: Organelle Crosstalk Regulators Are Regulated in Diseases, Tumors, and Regulatory T Cells: Novel Classification of Organelle Crosstalk Regulators
Source: Front Cardiovasc Med. 2021 Jul 22;8:713170. doi: 10.3389/fcvm.2021.713170 (PMC8339352; doi:10.3389/fcvm.2021.713170)
Supplement: Supplementary file 16 [file Table_1.xlsx]

## Sheet: acute inflammatory diseases
Sepsis/ARDS	GSE32707 Sepsis 0d	Up-regulated				Down-regulated				GSE32707 Sepsis 7d	Up-regulated				Down-regulated				GSE32707 Sepsis ARDS 0d	Up-regulated				Down-regulated				GSE32707 Sepsis ARDS 7d	Up-regulated				Down-regulated	Up-regulated
		Classification	gene symbol	P.Value	logFC	Classification	gene symbol	P.Value	logFC		Classification	gene symbol	P.Value	logFC	Classification	gene symbol	P.Value	logFC		Classification	gene symbol	P.Value	logFC	Classification	gene symbol	P.Value	logFC		Classification	gene symbol	P.Value	logFC	Classification	gene symbol	P.Value	logFC
		MT fission	MX2	0.00739	1.07392	MT biogenesis	HSPD1	0.000722	-1.42202		MT fission	MX2	0.00724	1.03	MT fission	INF2	0.000177	-1.06		MT fission	MX2	0.00971	1.30157	MT fission	INF2	0.00154	-1.11024		MT fission	MX2	0.00637	1.52	MT biogenesis	HSPD1	0.0108	-1.51
		vesicle	ITM2B	0.00158	1.08341	MT fission	INF2	7.53e-05	-1.1837		mitophagy	MAP1LC3A	4.89e-05	1.09	Sarcoplasmic reticulum-MT	SIGMAR1	0.00136	-1.04		vesicle	AZU1	2.27e-05	1.59543	MT fission and fusion	BNIP3	0.00461	-1.1195		MT fission	PINK1	0.00209	1.06	MT fission and fusion	BNIP3	0.0135	-1.14
		vesicle	RAB11FIP1	0.0109	1.03426	MT fission and fusion	BNIP3	0.000703	-1.05987		vesicle	AZU1	9.3e-09	2										mitophagy	VDAC1	0.000847	-1.15452		mitophagy	PINK1	0.00209	1.06	mitophagy	BNIP3	0.0135	-1.14
		vesicle	SERPINA1	9.42e-05	2.31758	mitophagy	BNIP3	0.000703	-1.05987		vesicle	CD24	6.37e-05	1.49										mitophagy	BNIP3	0.00461	-1.1195		mitophagy	MAP1LC3A	0.0003	1.3	MT translocation	TOMM20	0.000357	-1.43
						MT translocation	TOMM20	3.08e-06	-1.31543		vesicle	RAB11FIP1	0.000757	1.21										MT translocation	TOMM7	0.00103	-1.53868		mitophagy	FKBP8	0.0125	1.03	ER-MT contact	HSPA9	0.0103	-1.14
						MT translocation	TOMM40	0.000114	-1.10897		vesicle	SERPINA1	0.000881	2.09										MT translocation	TOMM20	0.000197	-1.28816		vesicle	AZU1	4.16e-05	1.76	Sarcoplasmic reticulum-MT	HSPA9	0.0103	-1.14
						ER-MT contact	HSPA9	0.000236	-1.19271															MT translocation	TOMM40	0.00228	-1.0934		vesicle	CD24	0.00209	1.25	vesicle	SET	0.00318	-1.23
						Sarcoplasmic reticulum-MT	HSPA9	0.000236	-1.19271															MT contact site	IMMT	0.00029	-1.07954		vesicle	RAB11FIP1	0.0114	1.3
						vesicle	DNAJA3	7.48e-06	-1.11915															ER-MT contact	HSPA9	0.00368	-1.17707
						vesicle	SET	0.000382	-1.09471															Sarcoplasmic reticulum-MT	VDAC1	0.000847	-1.15452
																								Sarcoplasmic reticulum-MT	HSPA9	0.00368	-1.17707
																								ER-MT contact already in MT gene list	VDAC1	0.000847	-1.15452
																								vesicle	ECI2	0.000199	-1.12322
																								vesicle	SET	0.00038	-1.3936
Sepsis/Shock	GSE13904 Sepsis 1d	Up-regulated				Down-regulated				GSE13904 Sepsis 3d	Up-regulated				Down-regulated				GSE13904 Sepsis/shock 1d	Up-regulated				Down-regulated				GSE13904 Sepsis/shock 3d	Up-regulated				Down-regulated
		Classification	gene symbol	P.Value	logFC	Classification	gene symbol	P.Value	logFC		Classification	gene symbol	P.Value	logFC	Classification	gene symbol	P.Value	logFC		Classification	gene symbol	P.Value	logFC	Classification	gene symbol	P.Value	logFC		Classification	gene symbol	P.Value	logFC	Classification	gene symbol	P.Value	logFC
		MT fission	VPS35	0.000119	1.00046	MT fission	DDHD2	3.84e-09	-1.57772		vesicle	AZU1	9.89e-07	2.02502	vesicle	RAB30	0.00126	-1.07519		mitophagy	VMP1	1.02e-05	1.20346	MT fission	DDHD1	1.24e-06	-1.06626		mitophagy	VMP1	2.97e-05	1.03593	MT fission	DDHD2	3.85e-10	-1.73448
		mitophagy	VMP1	9.89e-07	1.24617	mitophagy	FUNDC1	2.12e-05	-1.01114		vesicle	GRN	6.5e-06	1.18906						mitophagy	ATG7	1.52e-10	1.07968	MT fission	DDHD2	2.74e-13	-1.79464		mitophagy	ATG7	5.5e-10	1.26861	MT fission	SLC25A46	3.9e-05	-1.26319
		mitophagy	ATG7	9.08e-09	1.09793	MT translocation	TOMM70	1.41e-07	-1.05435		vesicle	PICALM	0.00134	1.07257						vesicle	AZU1	0.00312	1.21789	MT fusion	AFG3L2	1.32e-05	-1.08032		Sarcoplasmic reticulum-MT	OSBPL8	0.000164	1.13013	MT fission	TMEM135	5.05e-06	-1.09885
		Sarcoplasmic reticulum-MT	OSBPL8	4.54e-05	1.07172	vesicle	KLRG1	1.04e-07	-1.03914											vesicle	CTSA	4.47e-07	1.12052	MT translocation	TOMM20	2.94e-09	-1.23465		vesicle	AZU1	0.000161	1.64878	MT fusion	AFG3L2	5.14e-06	-1.08307
		vesicle	CTSA	2e-07	1.1443	vesicle	RAB30	3.86e-07	-1.35494											vesicle	GRN	5.77e-08	1.26053	MT translocation	TOMM70	7.81e-08	-1.0782		vesicle	CTSA	3.4e-07	1.332	MT translocation	TOMM5	3.64e-05	-1.04268
		vesicle	GRN	4.17e-08	1.29896	vesicle	ZNF266	2.19e-09	-1.2182											vesicle	HIP1	1.04e-10	1.88632	vesicle	ECI2	1.56e-06	-1.02403		vesicle	GRN	1.49e-09	1.63824	MT translocation	TOMM20	6.3e-08	-1.21921
		vesicle	HIP1	2.9e-07	1.65397															vesicle	PICALM	0.000591	1.03384	vesicle	KLRG1	6.68e-12	-1.17579		vesicle	HIP1	1.82e-08	1.13138	MT translocation	TOMM70	8.72e-08	-1.2341
		vesicle	IGF2R	1.54e-07	1.20533															vesicle	PLIN3	3.93e-09	1.37964	vesicle	RAB30	6.93e-08	-1.49103		vesicle	IGF2R	3.22e-07	1.35864	ER-GC interaction	PLEKHA8	1.22e-07	-1.05443
		vesicle	PICALM	8.87e-06	1.37483															vesicle	RAB20	7.95e-13	1.72598	vesicle	ZNF266	7.99e-10	-1.28439		vesicle	PICALM	0.000148	1.30434	vesicle	CLIP4	6.5e-07	-1.10337
		vesicle	PLIN3	2.28e-07	1.21014																								vesicle	PLIN3	9.59e-08	1.56909	vesicle	ECI2	5.7e-07	-1.05397
		vesicle	RAB20	8.31e-08	1.26965																								vesicle	RAB20	4.53e-09	1.52675	vesicle	KLRG1	2.72e-09	-1.13109
		vesicle	SERPINA1	2.34e-10	1.23583																								vesicle	SERPINA1	3.54e-08	1.27904	vesicle	RAB30	1.88e-07	-1.65613
		vesicle	ZFYVE16	6.61e-07	1.20337																												vesicle	ZNF266	3.14e-08	-1.36122
Trauma	GSE5580 Trauma leukocytes	Up-regulated				Down-regulated				GSE5580 Trauma monocytes	Up-regulated				Down-regulated				GSE5580 Trauma T cell	Up-regulated				Down-regulated
		Classification	gene symbol	P.Value	logFC	Classification	gene symbol	P.Value	logFC		Classification	gene symbol	P.Value	logFC	Classification	gene symbol	P.Value	logFC		Classification	gene symbol	P.Value	logFC	Classification	gene symbol	P.Value	logFC
		mitophagy	FKBP8	0.0154	1.22637	MT biogenesis	LONP1	0.0139	-1.52994		mitophagy	FKBP8	0.0193	1.85253	MT biogenesis	HSPD1	0.0109	-1.11684		vesicle	ATP11A	0.0154	1.3863	MT fission	DDHD2	0.00233	-1.27865
		vesicle	AZU1	2.75e-07	3.23841	MT fission	DDHD2	0.000542	-1.49908		vesicle	AZU1	0.00848	1.49525	MT fission	DHODH	1.93e-05	-2.20323		vesicle	AZU1	1.46e-07	6.69291	MT fission and fusion	BNIP3	0.000315	-1.63977
		vesicle	CD24	1.57e-06	2.91306	MT fission	MIEF1	0.00806	-1.05984		vesicle	CD24	0.00241	3.27615	MT fission	MAPT	0.00636	-1.02852		vesicle	CAT	0.0276	1.22267	MT fission and fusion	FIS1	0.00186	-1.11274
						MT fission	PPARGC1A	0.0419	-1.17005		vesicle	PPARG	3.24e-06	2.67852	MT fusion	MFN1	0.0197	-1.20962		vesicle	CD24	1.33e-05	5.36644	mitophagy	OPTN	0.0127	-1.14639
						MT fusion	AFG3L2	0.0114	-1.06485						MT fusion	PID1	3.43e-05	-2.58804		vesicle	EDA	0.03	1.14443	mitophagy	RNF2	0.00297	-1.03559
						MT fusion	PID1	0.00769	-1.50329						MT fission and fusion	GDAP1	0.015	-1.38315		vesicle	GRN	0.00106	2.01095	mitophagy	ATG12	0.00334	-1.08207
						mitophagy	ATG12	0.000482	-2.0664						mitophagy	ATG3	0.00759	-1.10779		vesicle	SERPINA1	0.00923	2.92682	mitophagy	ATG5	0.0121	-1.01369
						mitophagy	ATG5	0.0264	-1.01898						mitophagy	ATG5	0.00423	-1.39109						mitophagy	BNIP3	0.000315	-1.63977
						MT translocation	TOMM20	0.000955	-1.33189						MT translocation	TOMM20	1.81e-05	-1.67158						MT translocation	TOMM20	0.00333	-1.22023
						MT translocation	TOMM70	0.00454	-1.25057						ER-MT contact	ITPR1	0.000136	-2.04897						ER-MT contact	ITPR1	0.00454	-1.22993
						ER-MT contact	HSPA9	0.00402	-1.14543						ER-MT contact	HSPA9	0.00127	-1.04502						Sarcoplasmic reticulum-MT	ITPR1	0.00454	-1.22993
						Sarcoplasmic reticulum-MT	HSPA9	0.00402	-1.14543						Sarcoplasmic reticulum-MT	HSPA9	0.00127	-1.04502						Sarcoplasmic reticulum-MT	OSBPL8	0.00314	-1.08572
						ER-PM junctions	JPH3	0.0026	-1.56091						Sarcoplasmic reticulum-MT	ITPR1	0.000136	-2.04897						ER-MT contact already in MT gene list	FIS1	0.00186	-1.11274
						autophagosome-endosome/lysosome fusion	RAB7A	0.0196	-1.57376						ER-MT contact already in MT gene list	MFN1	0.0197	-1.20962						ER-endosome	EGFR	0.0211	-1.30028
						autophagosome-endosome/lysosome fusion	ATG14	0.00673	-1.08433						vesicle	AASS	0.0321	-1.28678						autophagosome-endosome/lysosome fusion	ATG14	0.0086	-1.02856
						autophagosome-endosome/lysosome fusion	VPS41	0.0124	-1.00816						vesicle	ANKRD6	0.0128	-1.10964						endosome-GC	GOLGA4	0.0108	-1.06934
						vesicle	CLIP4	0.0191	-1.4282						vesicle	ATP11A	0.048	-1.05968						vesicle	AASS	0.0459	-1.67349
						vesicle	EDA	0.0382	-1.39254						vesicle	DYRK4	0.00345	-1.6113						vesicle	CLTC	0.00604	-2.04166
						vesicle	NOV	5.77e-05	-2.33879						vesicle	ECI2	0.0113	-1.02696						vesicle	CYB5A	0.00291	-1.15643
						vesicle	SET	0.00703	-1.01551						vesicle	GPRC5A	0.0481	-1.09123						vesicle	ECI2	0.00223	-1.31725
						vesicle	SNX1	0.00898	-1.23132						vesicle	LAMP3	0.00292	-1.71855						vesicle	ITM2B	0.009	-1.32919
						vesicle	ZNF266	0.00164	-1.31996						vesicle	ZNF266	0.000496	-1.43116						vesicle	KLRG1	0.0112	-1.20214
																								vesicle	SEC23IP	0.0106	-1.52366
																								vesicle	SNX1	0.000996	-1.66029
																								vesicle	STX16	0.00665	-1.0416
																								vesicle	ZNF266	0.000257	-1.55917

## Sheet: metabolic diseases
Obese	GSE2508 obese	Up-regulated				Down-regulated				GSE48964 obese	Up-regulated				Down-regulated				GSE55200 MHO	Up-regulated				Down-regulated				GSE55200 MUO	Up-regulated				Down-regulated				GSE94752 ob IR	Up-regulated				Down-regulated
		Classification	gene symbol	P.Value	logFC	Classification	gene symbol	P.Value	logFC						Classification	gene symbol	P.Value	logFC						Classification	gene symbol	P.Value	logFC		Classification	gene symbol	P.Value	logFC	Classification	gene symbol	P.Value	logFC		Classification	gene symbol	P.Value	logFC
		MT fusion	BAX	0.00113	1.02365	vesicle	AASS	0.00491	-1.26486						ER-MT contact	DAPK1	0.0137424	-1.28						vesicle	AASS	3.22e-06	-1.05		autophagosome-endosome/lysosome fusion	VAMP8	6.83e-06	1.17	vesicle	AASS	1.04e-07	-1.37		autophagosome-endosome/lysosome fusion	VAMP8	3.32e-07	1.19556
						vesicle	DYRK4	0.00761	-1.10869																													vesicle	SERPINA1	5.16e-05	1.44999
Type 2 diabetes	GSE23343 T2D	Up-regulated				Down-regulated				GSE29221 T2D	Up-regulated				Down-regulated				GSE29226 T2D	Up-regulated				Down-regulated				GSE29231 T2D	Up-regulated				Down-regulated
		Classification	gene symbol	P.Value	logFC	Classification	gene symbol	P.Value	logFC		Classification	gene symbol	P.Value	logFC	Classification	gene symbol	P.Value	logFC		Classification	gene symbol	P.Value	logFC	Classification	gene symbol	P.Value	logFC		Classification	gene symbol	P.Value	logFC	Classification	gene symbol	P.Value	logFC
		MT fission	DNM2	0.0039294	1.67177	MT fission	DNM1	0.0159927	-1.50744		MT biogenesis	HSPD1	0.0444	1.6656	MT fission	DDHD2	0.0142	-1.08738		MT fission and fusion	GDAP1	0.0369	1.74964	MT fission	MAPT	4.01e-08	-1.16308		MT biogenesis	HSPD1	1.34e-05	1.22607	ER-MT contact	VAPB	0.00699	-2.0138
		ER-PM junctions	JPH3	0.004211	1.24016	ER-endosome	NPC1	0.0290175	-1.03531		MT fission	MTFP1	0.0415	1.40271	MT fission	DNM1	0.00127	-1.69011		ER-PM junctions	JPH2	0.00511	1.34386	MT fusion	BAX	0.00171	-1.19488		MT fission	DCN	0.00414	1.10301	ER-MT contact	HSPA9	0.00764	-1.75271
		ER-PM junctions	SEC22B	0.0137999	1.18112	autophagosome–lysosome fusion	TIRAP	0.0081523	-1.59545		MT fission	MTFR2	0.0335	1.06746	MT fission	INF2	0.0208	-1.05678		autophagosome–lysosome fusion	TIRAP	0.0363	1.20229	vesicle	AZU1	0.0285	-2.40812		MT fission	DNM1	0.00457	1.64175	Sarcoplasmic reticulum-MT	HSPA9	0.00764	-1.75271
		ER-GC interaction	PLEKHA8	0.0404013	1.16585	vesicle	ANKFY1	0.009563	-1.4284		MT fission	PPARGC1A	0.003	1.39846	MT fission	LRRK2	0.0424	-1.28157		vesicle	ACBD5	0.0273	2.26187	vesicle	CLOCK	2.2e-06	-1.10738		MT fission	DNM3	0.0403	1.20702	Sarcoplasmic reticulum-MT	ATP2A1	0.0154	-1.93028
		vesicle	ATP23	0.0304663	1.18777	vesicle	MEF2D	0.0152646	-1.08288		MT fusion	MIGA1	0.0324	1.82164	MT fission	MAPT	0.044	-1.31112		vesicle	SERPINA1	0.00697	1.30474	vesicle	EDA	0.0118	-1.56098		MT fission	LRRK2	0.00883	1.82878	Sarcoplasmic reticulum-MT	VAPB	0.00699	-2.0138
		vesicle	EDA	0.001022	1.75955	vesicle	SYNPO2	0.0430205	-1.35834		MT fission and fusion	GDAP1	0.0144	1.32856	MT fission	MYO19	0.000444	-1.6116		vesicle	ZFYVE9	0.0296	1.49098	vesicle	ZNF326	0.0105	-1.67634		MT fission	MX2	0.0482	1.1533	ER-endosome	EGFR	0.0126	-1.59955
		vesicle	PLCH1	0.0022008	1.51763	vesicle	TYR	0.0465135	-1.14674		mitophagy	MAP1LC3A	0.00957	2.65171	MT fusion	VAT1	0.00247	-1.5523											MT fusion	PLD6	0.00539	1.01997	autophagosome–lysosome fusion	TIRAP	0.00725	-2.42258
											ER-PM junctions	JPH2	0.00171	1.6689	mitophagy	BNIP3L	0.00781	-1.29077											mitophagy	FKBP8	0.00405	1.04194
											vesicle	NMRK2	0.012	2.60071	ER-MT contact	ITPR1	0.0175	-1.05175											endosome-GC	TBC1D23	0.00332	1.55977
											vesicle	POU2F2	0.00224	2.18318	Sarcoplasmic reticulum-MT	ITPR1	0.0175	-1.05175											vesicle	ANKFY1	0.00422	1.01298
															Sarcoplasmic reticulum-MT	SIGMAR1	0.0266	-1.4267											vesicle	AZU1	0.0466	1.40868
															Sarcoplasmic reticulum-MT	OSBPL5	0.000151	-1.49147											vesicle	CCZ1	0.00147	1.18833
															vesicle	AASS	0.0226	-1.0282											vesicle	CCZ1B	0.000448	1.06779
															vesicle	CD24	0.00542	-1.78457											vesicle	PNPLA2	7.29e-06	1.25027
															vesicle	CYB5A	0.00467	-1.76244											vesicle	PPARG	0.022	1.19986
															vesicle	DBH	0.0449	-1.85678											vesicle	RPTOR	0.0404	1.45257
															vesicle	HSD3B7	0.0377	-1.32286											vesicle	SERPINA1	0.0287	1.30186
															vesicle	OSBPL5	0.000151	-1.49147
															vesicle	PNPLA2	0.00296	-1.46033
															vesicle	PPARG	0.0417	-2.24234
															vesicle	RAB5C	0.00585	-1.21967
															vesicle	SERPINA1	0.0336	-1.44543
															vesicle	SNX1	0.0276	-1.02042
															vesicle	SYNDIG1	0.0116	-2.38134
Atherosclerosis	GSE28829 atherosclerotic plaque	Up-regulated				Down-regulated				GSE41571 atherosclerotic human plaques	Up-regulated				Down-regulated				GSE6054 Familial hypercholesterolemia and atherosclerosis	Up-regulated				Down-regulated				GSE6088 Familial hypercholesterolemia and atherosclerosis	Up-regulated				Down-regulated				GSE1010 Familial Combined Hyperlipidemia	Up-regulated				Down-regulated
		Classification	gene symbol	P.Value	logFC						Classification	gene symbol	P.Value	logFC	Classification	gene symbol	P.Value	logFC		Classification	gene symbol	P.Value	logFC	Classification	gene symbol	P.Value	logFC		Classification	gene symbol	P.Value	logFC	Classification	gene symbol	P.Value	logFC		Classification	gene symbol	P.Value	logFC	Classification	gene symbol	P.Value	logFC
		ER-MT contact	DAPK1	2.96e-06	1.23475						MT fission	DNM2	0.0085	1.1216	MT fission	DCN	0.00297	-3.23739		MT fission	MTFP1	0.0408	1.31893	MT fission	DCN	0.0389	-1.19705		MT fission	DNM2	0.0135	1.29456	MT fission	PPARGC1A	0.0074	-2.32165		ER-MT contact	ITPR1	0.0264936	1.07306	vesicle	BMP2	0.0273514	-1.04712
		autophagosome-endosome/lysosome fusion	VAMP8	8.69e-09	1.82539						mitophagy	SQSTM1	0.00179	1.19447	MT fission	DNM1	0.0302	-1.11075		mitophagy	ATG10	0.00276	1.76897	mitophagy	MAP1LC3A	0.0306	-1.56656		mitophagy	SQSTM1	0.0127	1.15951	mitophagy	ATG10	0.0153	-1.27846		Sarcoplasmic reticulum-MT	ITPR1	0.0264936	1.07306	vesicle	CYB5A	0.0320537	-1.09113
		vesicle	SERPINA1	8.45e-09	1.7325						mitophagy	VMP1	0.0398	1.86247	MT fission	DNM3	0.0096	-2.00499		Sarcoplasmic reticulum-MT	OSBPL8	0.000263	1.11948	autophagosome-endosome/lysosome fusion	STX17	0.00216	-1.37615		vesicle	MEF2D	0.00871	1.41656	autophagosome–lysosome fusion	MCOLN1	0.00885	-1.56247
											mitophagy	ATG7	0.000805	1.3084	mitophagy	OPTN	0.000783	-1.08919		ER-endosome	EGFR	0.000718	1.45673	vesicle	CAT	0.00991	-1.62066		vesicle	SQSTM1	0.0127	1.15951	vesicle	ATP11A	0.0308	-1.69493
											MT contact site	CHCHD6	0.0265	1.03038	ER-MT contact	VAPA	0.0319	-1.0377		vesicle	CTAG2	0.0298	1.85865	vesicle	CD24	0.0497	-1.1181		vesicle	SYNPO2	0.0113	1.91939	vesicle	CAT	0.0265	-1.05986
											autophagosome–lysosome fusion	MCOLN1	0.014	1.98888	ER-endosome	EGFR	0.0463	-1.04019						vesicle	MBD1	0.0292	-1.02895						vesicle	NOV	0.0381	-1.18004
											vesicle	AP1B1	0.00254	1.50131	vesicle	AASS	0.00344	-1.64048						vesicle	PDXDC1	0.00237	-1.96296						vesicle	PLCH1	0.00429	-1.50545
											vesicle	CAT	0.00245	1.07497	vesicle	CDKL1	0.000627	-1.03956						vesicle	RAB30	0.000387	-1.80379
											vesicle	CTSA	0.00161	1.40215	vesicle	NOV	0.00366	-2.812						vesicle	SYNPO2	0.01	-1.50279
											vesicle	GRN	0.000622	1.21278	vesicle	RAB30	0.0327	-1.04706
											vesicle	HSD3B7	0.00689	1.36678	vesicle	SYNPO2	0.00765	-2.75943
											vesicle	RAB20	0.000452	1.36937
											vesicle	RAB5C	0.000289	1.3491
											vesicle	SNX1	0.00226	1.01467
											vesicle	SQSTM1	0.00179	1.19447

## Sheet: Autoimmune disease
Rheumatoid arthritis	GSE10500 RA	Up-regulated				Down-regulated				GSE97779 RA	Up-regulated				Down-regulated
		Classification	gene symbol	P.Value	logFC	Classification	gene symbol	P.Value	logFC		Classification	gene symbol	P.Value	logFC	Classification	gene symbol	P.Value	logFC
		MT biogenesis	HSPD1	0.018	1.0029	MT fission	DNM2	0.00717	-1.44033		MT fission	DNM1	0.00789	2.05569	MT biogenesis	HSPD1	0.00144	-2.73977
		mitophagy	RNF2	0.00947	1.03755	MT fission	PINK1	0.00273	-1.50346		MT fission	LRRK2	0.000971	1.8067	MT fission	DDHD1	5.11e-07	-1.74288
		mitophagy	ATG12	0.00259	1.00111	MT fission	STAT2	0.0044	-2.14537		MT fission	MX1	0.00349	1.79371	MT fission	DNM3	3.85e-06	-3.50499
		mitophagy	VDAC1	0.000369	3.05073	MT fusion	BAK1	1.27e-05	-2.42872		MT fission	MX2	1.79e-05	1.89591	MT fission	PINK1	6.93e-08	-1.70122
		ER-MT contact	HSPA9	0.00645	1.12828	MT fusion	BAX	0.00105	-2.91588		MT fission	MYO19	0.00147	1.27124	MT fission	PPARGC1A	0.00229	-2.02127
		Sarcoplasmic reticulum-MT	VDAC1	0.000369	3.05073	mitophagy	PINK1	0.00273	-1.50346		mitophagy	ATG3	8.86e-11	2.24078	MT fission	TMEM135	2.66e-09	-2.02328
		Sarcoplasmic reticulum-MT	HSPA9	0.00645	1.12828	mitophagy	FKBP8	9.33e-07	-4.91131		mitophagy	MAP1LC3A	7.8e-06	1.4137	MT fusion	ADCK1	2.48e-06	-1.2807
		Sarcoplasmic reticulum-MT	OSBPL8	0.00372	1.1725	MT translocation	TOMM40	0.0266	-1.13623		mitophagy	BCL2L13	3.17e-06	1.03452	MT fusion	VAT1	2.77e-08	-1.95169
		ER-MT contact already in MT gene list	VDAC1	0.000369	3.05073	ER-MT contact	BAK1	1.27e-05	-2.42872		ER-MT contact	HSPA9	0.0125	1.55005	MT fission and fusion	DNM1L	0.00331	-2.15639
		ER-PM junctions	JPH3	0.0291	1.1864	ER-MT contact	DAPK1	0.0127	-1.07997		Sarcoplasmic reticulum-MT	HSPA9	0.0125	1.55005	mitophagy	PINK1	6.93e-08	-1.70122
		ER-PM junctions	STX1A	0.0473	1.2269	autophagosome-endosome/lysosome fusion	VAMP8	0.0363	-1.00585		ER-PM junctions	SEC61B	5.71e-05	1.41683	mitophagy	SQSTM1	4.52e-06	-1.3107
		ER-endosome	NPC1	0.000519	1.5556	autophagosome-endosome/lysosome fusion	VPS39	0.0011	-1.28945		ER-PM junctions	JPH3	0.0192	1.32451	mitophagy	ATG7	2.73e-07	-1.39431
		vesicle	CSF2	0.00159	1.23494	autophagosome-endosome/lysosome fusion	VPS41	0.00341	-1.89173		ER-PM junctions	STX1A	0.0192	1.50278	MT contact site	CHCHD6	1.9e-06	-1.76379
		vesicle	GPRC5A	0.00173	2.27502	vesicle	ABHD14A	0.00174	-1.30494		ER-endosome	EGFR	0.0275	1.53813	ER-MT contact	ITPR1	9.82e-06	-1.2962
		vesicle	HEXIM1	0.0111	1.26749	vesicle	AP1B1	0.000765	-1.41912		autophagosome–lysosome fusion	TLR9	0.0467	1.08759	ER-MT contact	DAPK1	1.51e-05	-1.03906
		vesicle	LAMP3	0.000697	3.90296	vesicle	AZU1	0.00109	-2.29777		vesicle	ABCD3	7.73e-07	1.9877	Sarcoplasmic reticulum-MT	ITPR1	9.82e-06	-1.2962
		vesicle	NOV	0.0158	2.04199	vesicle	CAT	0.00442	-1.40989		vesicle	CDKL1	0.000966	2.37142	ER-PM junctions	JPH2	0.000571	-1.44688
		vesicle	PLCH1	0.0417	1.34779	vesicle	CSTF2T	0.00756	-1.19827		vesicle	HEXIM1	1.95e-05	1.21152	ER-PM junctions	SEC22B	1.88e-06	-1.49865
		vesicle	PPARG	0.000257	2.4352	vesicle	CTSA	0.00196	-1.15063		vesicle	LAMP3	9.14e-06	5.19841	autophagosome–lysosome fusion	MCOLN1	6.69e-08	-1.79285
		vesicle	RAB30	0.00902	2.04676	vesicle	GRN	0.000548	-1.53486		vesicle	NACC1	0.00218	1.55884	autophagosome-endosome/lysosome fusion	VPS41	1.17e-05	-1.0395
		vesicle	SERPINA1	7.21e-05	2.00685	vesicle	HGS	0.0042	-1.38693		vesicle	P4HA2	0.00214	1.00679	vesicle	AASS	0.000896	-2.11822
						vesicle	HIP1	0.0224	-1.39634		vesicle	PNPLA2	0.018	1.42549	vesicle	AP1B1	1e-05	-1.36866
						vesicle	HSD17B4	0.0104	-1.28324		vesicle	RAB11A	9.95e-07	1.18585	vesicle	AZU1	0.000136	-2.34528
						vesicle	ITM2B	0.000253	-1.56198		vesicle	RC3H2	1.73e-07	1.61167	vesicle	BMP2	0.00193	-2.56665
						vesicle	PNPLA2	0.00075	-1.71053		vesicle	SAMD9	0.000182	1.43922	vesicle	CAT	9.57e-05	-1.06953
						vesicle	POU2F2	9.14e-07	-3.11522		vesicle	SERPINA1	4.52e-13	3.75908	vesicle	CD24	0.00248	-2.74281
						vesicle	PPOX	0.00676	-1.89333						vesicle	CTSA	1.51e-07	-1.30136
						vesicle	RAB5C	0.000164	-1.85016						vesicle	CYB5A	4.71e-05	-1.30739
						vesicle	RALY	0.00716	-1.25666						vesicle	DPP7	4.15e-07	-1.32851
						vesicle	RANGAP1	0.00828	-1.14139						vesicle	DRAM2	9.88e-07	-1.02047
						vesicle	SNX1	0.0197	-1.03068						vesicle	DYRK4	2.09e-05	-1.47859
															vesicle	EDA	0.000128	-1.15626
															vesicle	GRN	1.39e-07	-1.06211
															vesicle	HSD17B4	2.76e-05	-1.05428
															vesicle	IGF2R	0.000184	-1.03771
															vesicle	PDXDC1	0.000267	-1.22587
															vesicle	RAB20	0.000546	-1.08806
															vesicle	RAB30	0.00872	-1.22028
															vesicle	SNX1	1.8e-07	-1.22271
															vesicle	SQSTM1	4.52e-06	-1.3107
															vesicle	TMEM63A	3.7e-05	-1.3148
															vesicle	ZFYVE16	1.81e-05	-1.77369
Autoimmune skin disease	GSE109248 ACLE	Up-regulated				Down-regulated				GSE109248 CCLE	Up-regulated				Down-regulated				GSE109248 PS	Up-regulated				Down-regulated				GSE109248 SCLE	Up-regulated				Down-regulated
		Classification	gene symbol	P.Value	logFC	Classification	gene symbol	P.Value	logFC		Classification	gene symbol	P.Value	logFC	Classification	gene symbol	P.Value	logFC		Classification	gene symbol	P.Value	logFC	Classification	gene symbol	P.Value	logFC		Classification	gene symbol	P.Value	logFC	Classification	gene symbol	P.Value	logFC
		MT fission	MX2	1.72e-06	2.40833	MT fission	PPARGC1A	0.0177	-1.50932		MT fission	MX2	1.05e-06	2.69372	MT fission	MAPT	0.00356	-1.09588		MT biogenesis	LONP1	0.000165	1.45986	MT fission	MAPT	3.66e-06	-1.23466		MT fission	DNM2	0.00282	1.11065	MT fission	DDHD2	2.19e-05	-1.0157
		mitophagy	MAP1LC3A	0.0137	1.15173	vesicle	AASS	0.0088	-1.01074		MT fission and fusion	GDAP1	0.000315	1.03108	MT fission	PPARGC1A	0.00175	-1.93058		MT fission	DNM2	5.75e-07	1.53957	MT fission	PPARGC1A	5.64e-10	-3.332		MT fission	KDR	0.00694	1.08194	MT fission	PPARGC1A	0.000158	-2.4678
		vesicle	ANKFY1	0.011	1.15173	vesicle	ATP23	0.00755	-1.27969		mitophagy	VMP1	0.00923	1.10729	Sarcoplasmic reticulum-MT	OSBPL5	0.00699	-1.28695		MT fission	INF2	0.0108	1.11618	MT fission	TMEM135	6.17e-06	-1.29585		MT fission	MX2	5.81e-07	2.15995	MT fission	TMEM135	0.00702	-1.04616
		vesicle	AP1B1	0.00639	1.2472	vesicle	ECI2	0.0131	-1.48384		autophagosome–lysosome fusion	TLR9	1.14e-07	1.73001	vesicle	CAT	0.00595	-1.10476		MT fission	MYO19	3.45e-05	1.30166	MT fission	VPS35	5.95e-06	-1.54077		MT fusion	MIGA2	0.00269	1.22476	MT fission	VPS35	0.000108	-1.70612
		vesicle	DPP7	0.00141	1.62573	vesicle	EPS15	0.00274	-1.02416		vesicle	ANKFY1	0.0111	1.21816	vesicle	EPS15	0.000419	-1.0292		MT fusion	CHCHD3	4.76e-11	1.12638	MT fusion	OMA1	0.00162	-1.05235		MT fission and fusion	GDAP1	0.000788	1.05122	MT fusion	USP30	0.00445	-1.28374
		vesicle	GPRC5A	0.044	1.06771	vesicle	FAF2	0.0453	-1.41568		vesicle	AP1B1	0.0139	1.17897	vesicle	OSBPL5	0.00699	-1.28695		MT fusion	MIGA2	8.77e-07	1.60645	MT fission and fusion	BNIP3	0.00845	-1.07254		MT fission and fusion	OPA1	0.00372	1.0085	MT fission and fusion	BNIP3	0.019	-1.05607
		vesicle	GRN	0.00109	1.29423	vesicle	PPARG	0.0179	-1.85535		vesicle	CD24	0.0102	1.31949						mitophagy	VMP1	0.000501	1.03968	mitophagy	OPTN	6.19e-06	-1.37149		mitophagy	MAP1LC3A	1.54e-05	1.67004	mitophagy	USP30	0.00445	-1.28374
		vesicle	LAMP3	1.4e-09	1.57629	vesicle	PPOX	0.0206	-1.66033		vesicle	DPP7	0.000485	1.70499						mitophagy	MAP1LC3A	3.15e-08	1.62295	mitophagy	OMA1	0.00162	-1.05235		ER-PM junctions	ORAI1	0.000214	1.62895	mitophagy	BNIP3	0.019	-1.05607
		vesicle	NACC1	0.00226	1.16334	vesicle	SET	0.0139	-1.34082		vesicle	KLRG1	0.000679	1.44831						MT contact site	CHCHD3	4.76e-11	1.12638	mitophagy	BNIP3	0.00845	-1.07254		autophagosome–lysosome fusion	TLR9	6.5e-05	1.02076	Sarcoplasmic reticulum-MT	OSBPL5	0.00285	-1.67595
		vesicle	PEX14	0.0198	1.08882						vesicle	LAMP3	4.83e-11	1.90966						ER-MT contact	VAPA	6.22e-07	1.26471	vesicle	CAT	7.91e-11	-2.36778		vesicle	ANKFY1	0.00088	1.26235	vesicle	AP1B1	0.018	-1.08128
		vesicle	POU2F2	0.0241	1.02362						vesicle	RAB5C	0.0115	1.46698						ER-PM junctions	ORAI1	0.000314	1.25606	vesicle	CCZ1B	2.18e-05	-1.39761		vesicle	ATP11A	0.00102	1.50402	vesicle	CAT	3.79e-06	-1.97918
		vesicle	RAB5C	0.0317	1.15453						vesicle	RPTOR	0.00511	1.02011						ER-GC interaction	STX5	5.96e-07	1.36153	vesicle	CLIP4	2.57e-05	-1.09137		vesicle	CCZ1	0.00783	1.44417	vesicle	CCZ1B	0.00672	-1.40232
		vesicle	SAMD9	6.11e-07	2.57243						vesicle	RUNX1	2.07e-06	1.05662						autophagosome-endosome/lysosome fusion	VPS39	3.53e-08	1.57755	vesicle	ECI2	3.49e-07	-2.21241		vesicle	DPP7	0.000514	1.74737	vesicle	CNNM2	0.00935	-1.12287
											vesicle	SAMD9	1.06e-07	3.11705						endosome-GC	GOLGA1	8.13e-05	1.26898	vesicle	EPS15	1.5e-09	-1.48398		vesicle	GTPBP2	0.011	1.39687	vesicle	ECI2	0.000836	-1.70356
											vesicle	TMEM63A	0.023	1.23228						vesicle	ACAA1	0.00255	1.01787	vesicle	FAF2	0.000161	-1.68376		vesicle	LAMP3	0.000119	1.3514	vesicle	EPS15	7.6e-07	-1.52687
																				vesicle	ACBD5	0.00147	1.12075	vesicle	PPARG	8.66e-05	-2.15318		vesicle	PEX14	0.0191	1.20196	vesicle	FAF2	0.00773	-1.67872
																				vesicle	ANKFY1	4.84e-05	1.22447	vesicle	PPOX	2.34e-06	-1.70825		vesicle	PPARG	0.00492	1.25153	vesicle	HSD17B4	0.0204	-1.01057
																				vesicle	AP1B1	8.81e-10	2.25838	vesicle	RAB11FIP5	0.0026	-1.25848		vesicle	RAB5C	0.000161	1.15907	vesicle	IGF2R	0.0384	-1.28196
																				vesicle	ATP11A	3.24e-06	1.73859	vesicle	SET	1.24e-06	-1.46063		vesicle	RUNX1	9.71e-05	1.19442	vesicle	OSBPL5	0.00285	-1.67595
																				vesicle	CCZ1	0.00092	1.13873	vesicle	ZFYVE16	0.000647	-1.0497		vesicle	SAMD9	1.45e-06	2.05805	vesicle	P4HA2	0.0397	-1.21336
																				vesicle	CD24	6e-06	1.68627	vesicle	ZNF266	3.49e-05	-1.40633		vesicle	TMEM63A	0.000133	1.72731	vesicle	PPOX	0.00158	-2.0848
																				vesicle	CLTA	0.000153	1.35786										vesicle	RAB11A	0.0211	-1.27483
																				vesicle	CTSA	0.00371	1.15028										vesicle	RAB11FIP5	0.01	-1.67318
																				vesicle	DPP7	6.5e-09	2.23084										vesicle	SET	0.000843	-1.53539
																				vesicle	GRN	2.99e-06	1.31995										vesicle	ZFYVE16	0.00493	-1.33043
																				vesicle	GTPBP2	0.00764	1.14219										vesicle	ZNF266	0.00523	-1.47858
																				vesicle	HSD3B7	0.000242	1.12996
																				vesicle	LAMP3	1.33e-07	1.02009
																				vesicle	MBD1	0.000324	1.18794
																				vesicle	NACC1	4.99e-08	1.61693
																				vesicle	P4HA2	0.00038	1.01205
																				vesicle	PEX14	2.73e-07	1.90984
																				vesicle	RAB5C	0.00107	1.19139
																				vesicle	RALY	0.00199	1.03289
																				vesicle	SAMD9	0.000385	1.37904
																				vesicle	TMEM63A	8.87e-05	1.35161
																				vesicle	ZDHHC13	2.89e-10	1.51086
																				vesicle	ZNF326	0.000977	1.04894
Inflammatory bowel disease	GSE38713 uc active involved	Up-regulated				Down-regulated				GSE3365 UC	Up-regulated				Down-regulated				GSE3365 CD	Up-regulated				Down-regulated
		Classification	gene symbol	P.Value	logFC	Classification	gene symbol	P.Value	logFC		Classification	gene symbol	P.Value	logFC	Classification	gene symbol	P.Value	logFC		Classification	gene symbol	P.Value	logFC	Classification	gene symbol	P.Value	logFC
		MT fission	DCN	7.01e-05	1.6087	MT fission	PPARGC1A	9.99e-08	-2.46647		mitophagy	FKBP8	3.31e-05	1.33718	MT contact site	APOOL	9.05e-05	-1.00465		mitophagy	FKBP8	0.00357	1.02067	vesicle	TNPO3	9.6e-06	-1.59367
		MT fission	KDR	0.000596	1.3405	MT fusion	AFG3L2	2.53e-07	-1.0909						ER-MT contact	ITPR1	0.000306	-1.04898		vesicle	GPRC5A	6.98e-07	1.11295
		MT fission	MX1	0.000781	1.27844	MT fusion	USP30	1.41e-11	-2.26077						Sarcoplasmic reticulum-MT	ITPR1	0.000306	-1.04898
		MT fission	MX2	0.0014	1.35245	mitophagy	OPTN	1.82e-05	-1.19199						vesicle	AASS	0.0032	-1.06144
		MT fission and fusion	BNIP3	1.09e-06	1.779	mitophagy	USP30	1.41e-11	-2.26077						vesicle	TNPO3	1.12e-07	-2.04021
		mitophagy	VMP1	1.53e-06	1.89878	vesicle	AKAP9	1.76e-07	-1.23061
		mitophagy	BNIP3	1.09e-06	1.779	vesicle	ATP23	7.71e-06	-1.46152
		Sarcoplasmic reticulum-MT	OSBPL8	1.66e-05	1.24334	vesicle	CDKL1	1.65e-05	-1.25634
		ER-PM junctions	JPH1	2.31e-06	1.13962	vesicle	CNNM2	3.66e-08	-2.4353
		vesicle	ATP11A	3.07e-07	1.23459	vesicle	CTSA	8.42e-10	-1.33162
		vesicle	LAMP3	6.42e-07	2.81716	vesicle	ITCH	4.97e-06	-1.59751
		vesicle	POU2F2	0.00323	1.18337	vesicle	PPARG	2.5e-08	-1.85044
		vesicle	SERPINA1	2.62e-10	1.83679	vesicle	RAB11FIP1	7.52e-09	-1.42396
		vesicle	SPINK5	0.000971	2.14367	vesicle	ZNF326	1.66e-07	-1.12551

## Sheet: Organ failure
Heart failure	HF GSE76701	Up-regulated				Down-regulated
		Classification	gene symbol	P.Value	logFC	Classification	gene symbol	P.Value	logFC
		MT fusion	MFN2	0.0027	1.10341	vesicle	AASS	2.64e-06	-1.22273
		ER-MT contact already in MT gene list	MFN2	0.0027	1.10341	vesicle	ANKRD2	0.0446	-1.34458
Hepatitis B virus- associated acute liver failure	ALF GSE38941	Up-regulated				Down-regulated
		Classification	gene symbol	P.Value	logFC	Classification	gene symbol	P.Value	logFC
		MT fission	DCN	1.56e-07	1.46	MT biogenesis	HSPD1	5.71e-05	-1.24
		MT fission	MTFR2	4.14e-10	1.38	MT fission	DHODH	1.15e-13	-3.28
		MT fission	MX2	3.1e-07	1.62	MT fission	MTFR1	2.42e-14	-1.88
		MT fusion	BAX	9.12e-10	1.21	MT fission	TMEM135	2.84e-07	-1.07
		MT fusion	VAT1	1.46e-12	1.24	MT fusion	PID1	5.21e-23	-3.16
		mitophagy	BNIP3L	2.37e-09	1.02	MT fusion	USP30	4.84e-11	-1.1
		Sarcoplasmic reticulum-MT	OSBPL8	1.52e-11	2.31	MT fission and fusion	BNIP3	5.05e-07	-2.08
		Sarcoplasmic reticulum-MT	OSBPL5	5.62e-09	1.15	mitophagy	USP30	4.84e-11	-1.1
		autophagosome–lysosome fusion	MCOLN1	9.88e-09	1.52	mitophagy	BNIP3	5.05e-07	-2.08
		vesicle	BMP2	1.38e-08	1.5	MT contact site	APOOL	7.44e-14	-1.88
		vesicle	CD24	1.81e-14	3.06	ER-PM junctions	JPH1	0.000296	-1.01
		vesicle	CDKL1	1.73e-07	1.01	ER-GC interaction	OSBP	1.65e-12	-1.59
		vesicle	CLTA	2.68e-14	1.16	ER-endosome	EGFR	3.89e-10	-1.59
		vesicle	DPP7	7.7e-12	1.2	vesicle	AASS	5.16e-11	-2.31
		vesicle	DRAM2	2.49e-07	1.09	vesicle	ABCD3	0.000913	-1.08
		vesicle	GRN	7.72e-15	2.51	vesicle	AKAP9	4.97e-12	-1.51
		vesicle	LAMP3	0.000809	1.05	vesicle	CYB5A	1.14e-07	-1.3
		vesicle	OSBPL5	5.62e-09	1.15	vesicle	DAB1	3.52e-05	-1.23
		vesicle	POU2F2	1.81e-08	1.39	vesicle	DNAJA3	2.2e-07	-1.22
		vesicle	PPOX	1.39e-07	1.6	vesicle	ECI2	2.88e-06	-1.7
		vesicle	RAB11FIP1	3.95e-12	1.21	vesicle	HSD17B4	1.09e-06	-1.26
		vesicle	SAMD9	4.14e-07	1.42	vesicle	ITCH	5.07e-18	-1.77
		vesicle	SYNPO2	5.26e-10	2	vesicle	MIA3	3.33e-15	-1.66
		vesicle	ZDHHC13	8.62e-09	1.29	vesicle	NSDHL	1.13e-05	-1.07
		vesicle	ZNF266	7.22e-12	1.25	vesicle	PLIN4	4.64e-05	-1.01
						vesicle	SERPINA1	1.43e-05	-3.24
						vesicle	ZNF326	2.9e-09	-1.18
End-stage renal failure	ESRF GSE37171	Up-regulated				Down-regulated
						Classification	gene symbol	P.Value	logFC
						MT biogenesis	HSPD1	5.59e-14	-1.17837
						MT fission	DDHD1	2.23e-18	-1.0533
						MT fission	DDHD2	2.41e-17	-1.38927
						MT fission	LRRK2	5.95e-06	-1.00382
						MT fission	SLC25A46	8.7e-15	-1.38676
						MT fusion	MFN1	4.97e-17	-1.30269
						MT fusion	OMA1	1.16e-12	-1.01672
						MT fusion	PID1	5.27e-15	-1.01863
						MT fission and fusion	MFF	1.45e-17	-1.3607
						mitophagy	OMA1	1.16e-12	-1.01672
						MT translocation	TOMM20	2.27e-12	-1.17332
						MT translocation	TOMM70	1.64e-21	-1.12458
						ER-MT contact	VAPA	2.15e-16	-1.30788
						ER-MT contact	ITPR1	7.43e-23	-1.13574
						ER-MT contact	HSPA9	8.92e-22	-1.17795
						Sarcoplasmic reticulum-MT	HSPA9	8.92e-22	-1.17795
						Sarcoplasmic reticulum-MT	ITPR1	7.43e-23	-1.13574
						ER-MT contact already in MT gene list	MFN1	4.97e-17	-1.30269
						ER-endosome	STARD3NL	7.81e-15	-1.178
						ER-endosome	NPC1	5.96e-30	-1.14601
						autophagosome-endosome/lysosome fusion	RAB7A	1.96e-24	-1.2311
						autophagosome-endosome/lysosome fusion	VPS41	4.56e-25	-1.20084
						endosome-GC	FAM91A1	2.8e-15	-1.21664
						vesicle	ACBD5	3.46e-14	-1.46335
						vesicle	AGPS	1.37e-14	-1.11145
						vesicle	AKAP9	2.81e-18	-1.17193
						vesicle	AP1G1	2.26e-21	-1.24227
						vesicle	ATP11A	4.03e-13	-1.23098
						vesicle	CHIC2	1.9e-22	-1.27509
						vesicle	CLIP4	1.1e-17	-1.38156
						vesicle	CLOCK	8.35e-20	-1.02725
						vesicle	CSTF2T	4.54e-15	-1.08566
						vesicle	EPS15	1.45e-16	-1.2604
						vesicle	ITM2B	1.62e-14	-1.08265
						vesicle	KLRG1	2.65e-17	-1.0426
						vesicle	MITD1	1.18e-20	-1.47071
						vesicle	PICALM	3.54e-14	-1.57878
						vesicle	RAB11A	1.27e-16	-1.70799
						vesicle	RANBP2	1.4e-17	-1.53428
						vesicle	SEC23IP	3.22e-19	-1.35321
						vesicle	SNX1	5.73e-17	-1.21778
						vesicle	STX16	2.06e-28	-1.07551
CKD hemodialysis	HD GSE15072	Up-regulated				Down-regulated
		Classification	gene symbol	P.Value	logFC	Classification	gene symbol	P.Value	logFC
		MT fission	SLC25A46	3.27e-07	1.2293	MT biogenesis	POLG	0.000149	-1.29349
		MT fusion	AFG3L2	0.0123	1.04691	MT fission	DHODH	0.000359	-2.40828
		MT fusion	BAX	6.7e-06	1.73614	MT fission	DNM1	0.000109	-2.19186
		MT fusion	MFN1	0.000211	1.6618	MT fission	DNM2	0.0228	-1.3656
		mitophagy	ATG3	1.57e-08	1.65413	MT fission	DNM3	0.0162	-1.35931
		mitophagy	ATG12	3.21e-06	1.92903	MT fission	INF2	3.46e-07	-1.32191
		mitophagy	ATG5	5.36e-10	1.77674	MT fission	MAPT	0.000329	-1.15353
		MT translocation	TOMM20	2.64e-07	1.32365	MT fission	MX2	1.56e-06	-1.35186
		ER-MT contact	ITPR1	0.00458	1.37253	MT fission	MYO19	2.82e-05	-1.86399
		ER-MT contact	HSPA9	6.4e-06	2.32008	MT fission	PINK1	3.67e-05	-1.67803
		Sarcoplasmic reticulum-MT	HSPA9	6.4e-06	2.32008	mitophagy	PINK1	3.67e-05	-1.67803
		Sarcoplasmic reticulum-MT	ITPR1	0.00458	1.37253	mitophagy	VDAC1	0.000407	-2.34
		ER-MT contact already in MT gene list	MFN1	0.000211	1.6618	mitophagy	BNIP3L	0.000344	-1.70682
		autophagosome-endosome/lysosome fusion	VAMP8	1.26e-06	2.0998	mitophagy	FKBP8	3.58e-09	-1.97498
		autophagosome-endosome/lysosome fusion	SNAP29	1.9e-05	1.04996	ER-MT contact	VAPB	0.00556	-2.00363
		vesicle	GRN	5.49e-07	1.39709	Sarcoplasmic reticulum-MT	VDAC1	0.000407	-2.34
		vesicle	HSD17B4	0.00048	1.09067	Sarcoplasmic reticulum-MT	VAPB	0.00556	-2.00363
		vesicle	RAB11A	0.000771	1.59758	ER-MT contact already in MT gene list	VDAC1	0.000407	-2.34
		vesicle	SET	1.38e-06	1.5908	ER-PM junctions	JPH2	4.16e-05	-1.76103
						ER-PM junctions	JPH3	0.0065	-1.74408
						ER-PM junctions	PTPN1	0.00248	-1.70064
						ER-PM junctions	STX1A	0.0454	-1.11589
						ER-endosome	PTPN1	0.00248	-1.70064
						ER-endosome	EGFR	1.54e-07	-1.93885
						ER-endosome	NPC1	0.0412	-1.21734
						autophagosome-endosome/lysosome fusion	RAB7A	0.00635	-1.92315
						endosome-GC	GOLGA1	0.000368	-1.0849
						vesicle	AASS	0.0328	-1.45718
						vesicle	ADCYAP1R1	0.000901	-1.95159
						vesicle	AKAP9	2.27e-05	-1.93593
						vesicle	ANKFY1	0.00017	-1.90113
						vesicle	AZU1	0.000718	-2.38533
						vesicle	BMP2	0.0131	-1.41569
						vesicle	C7orf43	0.000502	-1.58699
						vesicle	CAT	8.21e-07	-3.7275
						vesicle	CCDC93	0.0326	-1.17812
						vesicle	CCZ1	1.42e-05	-1.74971
						vesicle	CCZ1B	0.000147	-1.33065
						vesicle	CD24	2.73e-06	-2.67233
						vesicle	CHGB	0.0114	-1.29861
						vesicle	CLOCK	4.17e-05	-2.29411
						vesicle	CSF2	0.00115	-1.15847
						vesicle	CTAG2	0.0155	-1.12262
						vesicle	DAB1	0.000207	-1.92542
						vesicle	DBH	0.000127	-2.13414
						vesicle	EDA	3.23e-06	-1.74679
						vesicle	EIF4ENIF1	7.91e-06	-1.23683
						vesicle	GTPBP2	1.75e-05	-1.08629
						vesicle	HIP1	0.000728	-1.08689
						vesicle	KLRG1	0.000699	-1.08556
						vesicle	LAMP3	0.00137	-1.74775
						vesicle	NMRK2	0.0299	-1.23674
						vesicle	NOV	1.67e-06	-3.39796
						vesicle	PEX14	2.82e-05	-1.13894
						vesicle	PLCH1	0.000563	-1.57341
						vesicle	PNPLA2	0.00123	-1.02042
						vesicle	PPARG	0.0166	-1.15323
						vesicle	RAB11FIP1	0.000359	-1.07135
						vesicle	RAB30	0.029	-1.14516
						vesicle	RANGAP1	2.68e-06	-1.09811
						vesicle	SEC23IP	0.0161	-1.29234
						vesicle	SERPINA1	0.0476	-1.17042
						vesicle	SNX1	0.0162	-1.59321
						vesicle	SYNDIG1	0.00105	-1.9067
						vesicle	TMEM63A	1.03e-06	-2.48845
						vesicle	TYR	0.00503	-1.77183
						vesicle	VAC14	2.47e-06	-1.87163
						vesicle	ZFYVE9	0.00486	-1.40493

## Sheet: Virus infected
MERS	GSE79218 0h	Up-regulated				Down-regulated				GSE79218 12h	Up-regulated				Down-regulated				GSE79218 24h	Up-regulated				Down-regulated				GSE79218 36h	Up-regulated				Down-regulated				GSE79218 48h	Up-regulated				Down-regulated
						Gene symbol	Classification/Function				Gene symbol	Classification/Function			Gene symbol	Classification/Function				Gene symbol	Classification/Function			Gene symbol	Classification/Function				Gene symbol	Classification/Function			Gene symbol	Classification/Function				Gene symbol	Classification/Function			Gene symbol	Classification/Function
						SIGMAR1	Sarcoplasmic reticulum-MT	0.0273	-1.11383		HSPD1	MT biogenesis	2.58e-08	1.0301	MYO19	MT fission	9.43e-08	-1.16585		HSPD1	MT biogenesis	7.23e-11	2.96752	PINK1	MT fission, mitophagy	2.09e-11	-2.52834		HSPD1	MT biogenesis	2.53e-13	2.51348	PINK1	MT fission, mitophagy	1.46e-12	-2.70045		HSPD1	MT biogenesis	1.64e-08	2.30481	PINK1	MT fission, mitophagy	2.12e-08	-1.95185
											DNM1	MT fission	2.23e-05	1.10733	FIS1	MT fission and fusion, ER-MT contact	4.85e-09	-1.46694		HSPA4	MT biogenesis	5.23e-07	1.95123	BAX	MT fusion	0.00213	-1.0584		HSPA4	MT biogenesis	2.77e-06	1.24802	STAT2	MT fission	1.09e-09	-1.31952		LONP1	MT biogenesis	0.000695	1.11321	PPARGC1A	MT fission	2.73e-08	-2.11374
											DNM3	MT fission	2.72e-09	1.19411	OPTN	mitophagy	6.61e-07	-1.13734		LONP1	MT biogenesis	4.35e-06	2.19546	VAT1	MT fusion	4.36e-10	-2.17042		LONP1	MT biogenesis	3.4e-08	1.49366	VAT1	MT fusion	7.39e-09	-2.15168		DCN	MT fission	2.93e-06	1.23205	STAT2	MT fission	7.93e-09	-1.59986
											MX1	MT fission	9.98e-05	1.21531	BNIP3L	mitophagy	3.46e-08	-1.29428		DNM3	MT fission	1.86e-08	1.95102	BNIP3	MT fission and fusion, mitophagy	2.23e-06	-1.03969		DNM3	MT fission	5.74e-06	1.20213	FIS1	MT fission and fusion, ER-MT contact	7.79e-09	-1.43239		DDHD1	MT fission	0.000418	1.1716	OPTN	mitophagy	3.06e-06	-1.65748
											MX2	MT fission	4.07e-11	1.41585	GABARAPL2	mitophagy	3.07e-08	-1.07335		MX1	MT fission	2.27e-06	2.77841	FIS1	MT fission and fusion, ER-MT contact	2.14e-09	-1.63421		MX1	MT fission	6.96e-06	2.88096	OPTN	mitophagy	3.93e-11	-2.08406		INF2	MT fission	1.03e-07	1.22816	CALCOCO2	mitophagy	2.9e-07	-1.55675
											PPARGC1A	MT fission	1.39e-07	1.18282	TOMM7	MT translocation	2.49e-08	-1.27532		MX2	MT fission	0.000958	1.23974	OPTN	mitophagy	3.54e-07	-1.5676		MX2	MT fission	6.64e-08	1.53786	CALCOCO2	mitophagy	2.98e-09	-1.52016		MTFP1	MT fission	2.24e-06	1.3543	BNIP3L	mitophagy	2.58e-08	-1.77517
											PLD6	MT fusion	1.63e-11	2.53819	VAMP8	autophagosome-endosome/lysosome fusion	2.69e-06	-1.01334		BAK1	MT fusion, ER-MT contact	0.00238	1.0128	CALCOCO2	mitophagy	1.71e-05	-1.38813		PLD6	MT fusion	1.15e-08	1.91248	GABARAP	mitophagy	1.24e-06	-1.23341		MX1	MT fission	1.86e-05	2.97766	VAMP8	autophagosome-endosome/lysosome fusion	0.000272	-1.01285
											SQSTM1	mitophagy, vesicle	3.12e-06	1.43961	VPS41	autophagosome-endosome/lysosome fusion	3.89e-08	-1.27719		PLD6	MT fusion	1.1e-09	2.85223	GABARAP	mitophagy	2.4e-05	-1.30102		MUL1	MT fission and fusion	3.51e-07	1.39946	BNIP3L	mitophagy	2.59e-13	-2.85677		BAK1	MT fusion, ER-MT contact	0.000115	1.33418	VPS41	autophagosome-endosome/lysosome fusion	1.83e-06	-1.31606
											ITPR1	ER-MT contact, Sarcoplasmic reticulum-MT	9.34e-08	1.39281	AASS	vesicle	2.28e-09	-1.00927		MUL1	MT fission and fusion	3.37e-05	1.11515	BNIP3L	mitophagy	1.76e-12	-2.91639		SQSTM1	mitophagy, vesicle	1.38e-06	1.69774	GABARAPL2	mitophagy	5.53e-10	-1.74213		STOML2	MT fusion	7e-07	1.23914	AASS	vesicle	1.03e-05	-1.35095
											SIGMAR1	Sarcoplasmic reticulum-MT	3.5e-05	1.41082	CAT	vesicle	2.88e-07	-1.20676		SQSTM1	mitophagy, vesicle	1.02e-07	1.75672	GABARAPL2	mitophagy	5.78e-10	-1.53596		BCL2L13	mitophagy	7.89e-08	1.04897	TOMM6	MT translocation	2.45e-09	-1.26425		VDAC1	mitophagy,ER-MT contact, Sarcoplasmic reticulum-MT	7.39e-09	1.29365	ACBD5	vesicle	0.00358	-1.08686
											ATP2A1	Sarcoplasmic reticulum-MT	3.81e-09	1.66675	CYB5A	vesicle	2.14e-08	-1.45396		ATG5	mitophagy	2.75e-07	1.03398	TOMM6	MT translocation	9.6e-07	-1.06817		VAPA	ER-MT contact, ER-GC interaction	4.35e-07	1.22524	TOMM7	MT translocation	5.57e-09	-1.30935		TOMM40	MT translocation	7.35e-09	1.29557	ANKRD6	vesicle	0.000598	-1.38421
											JPH3	ER-PM junctions	1.59e-09	1.8059	EPS15	vesicle	4.6e-08	-1.19942		TOMM40	MT translocation	3.59e-07	1.05434	TOMM7	MT translocation	7.91e-09	-1.28049		ITPR1	ER-MT contact, Sarcoplasmic reticulum-MT	2.32e-08	2.49431	IMMT	MT contact site	6.99e-08	-1.16143		HSPA9	ER-MT contact, Sarcoplasmic reticulum-MT	3.63e-09	1.72518	EPS15	vesicle	1.1e-06	-1.52232
											PTPN1	ER-PM junctions, ER-endosome	6.47e-07	1.12496	HSD17B4	vesicle	1.69e-08	-1.842		APOOL	MT contact site	1.12e-05	1.04596	BCAP31	ER-MT contact	2.36e-09	-1.20551		HSPA9	ER-MT contact, Sarcoplasmic reticulum-MT	5.7e-12	2.4145	STARD3	ER-endosome	2.25e-07	-1.08762		STX1A	ER-PM junctions	1.42e-07	1.36208	GRN	vesicle	0.000222	-1.58787
											STX1A	ER-PM junctions	1.59e-06	1.37197	NSDHL	vesicle	4.64e-05	-1.05488		ITPR1	ER-MT contact, Sarcoplasmic reticulum-MT	4.93e-10	2.67913	VAMP8	autophagosome-endosome/lysosome fusion	1.41e-06	-1.51182		ATP2A1	Sarcoplasmic reticulum-MT	1.47e-08	1.51749	TIRAP	autophagosome–lysosome fusion	4.05e-08	-1.0277		EGFR	ER-endosome	7.81e-07	1.49334	ITCH	vesicle	4.5e-05	-1.06321
											CLOCK	vesicle	4.25e-07	1.21236	PDCD6IP	vesicle	4.2e-10	-1.19703		HSPA9	ER-MT contact, Sarcoplasmic reticulum-MT	1.14e-11	2.63536	ATG14	autophagosome-endosome/lysosome fusion	1.67e-06	-1.53231		PTPN1	ER-PM junctions, ER-endosome	3.25e-09	1.39646	VAMP8	autophagosome-endosome/lysosome fusion	8.29e-10	-1.67479		AGPS	vesicle	5.79e-06	1.14838	ITM2B	vesicle	3.69e-09	-1.99657
											FAF2	vesicle	4.85e-08	1.1618	RAB11A	vesicle	9.39e-06	-1.01053		ATP2A1	Sarcoplasmic reticulum-MT	1.98e-07	1.5721	VPS41	autophagosome-endosome/lysosome fusion	9.81e-09	-1.55656		STX1A	ER-PM junctions	5.92e-15	3.78541	RILP	autophagosome-endosome/lysosome fusion	9.62e-08	-1.07635		CHIC2	vesicle	0.01	1.03732	MEF2D	vesicle	1.59e-08	-1.13036
											GTPBP2	vesicle	6.71e-07	1.71658						JPH3	ER-PM junctions	0.000339	1.47606	STX17	autophagosome-endosome/lysosome fusion	6.02e-06	-1.21564		NPC1	ER-endosome	1.28e-07	1.54325	ATG14	autophagosome-endosome/lysosome fusion	1.31e-09	-1.50757		CLIP4	vesicle	2.66e-07	1.03649	PDCD6IP	vesicle	0.000247	-1.15489
											PLIN4	vesicle	5.39e-08	1.61277						PTPN1	ER-PM junctions, ER-endosome	6.93e-09	1.45121	AASS	vesicle	3.2e-10	-2.10294		FAM91A1	endosome-GC	5.87e-08	1.8771	VPS41	autophagosome-endosome/lysosome fusion	1.56e-11	-1.8368		GPRC5A	vesicle	0.000149	1.22279	PDXDC1	vesicle	1.59e-07	-1.44016
											PNPLA2	vesicle	2.82e-05	1.08874						STX1A	ER-PM junctions	8.47e-16	3.73332	ABHD14A	vesicle	4.72e-11	-1.51564		AGPS	vesicle	3.67e-07	1.15959	AASS	vesicle	1.78e-10	-1.97882		GTPBP2	vesicle	1.51e-06	1.3245	PLIN4	vesicle	1e-10	-3.43146
											SERPINA1	vesicle	2.37e-05	1.25694						PLEKHM1	autophagosome-endosome/lysosome fusion	2.36e-06	1.23959	ACAA1	vesicle	2.41e-09	-1.27058		ARCN1	vesicle	2.32e-06	1.28859	ABHD14A	vesicle	1.74e-09	-1.26135		NOV	vesicle	4.55e-06	1.15479	PPARG	vesicle	1.95e-06	-1.03623
																				AZU1	vesicle	6.32e-05	1.22823	AKAP9	vesicle	2.53e-06	-1.35605		CHIC2	vesicle	7.32e-09	2.23405	AKAP9	vesicle	1.89e-07	-1.42201		RAB30	vesicle	2.37e-08	1.24404	PPOX	vesicle	0.00112	-1.15617
																				CHIC2	vesicle	0.000271	2.14977	ANKFY1	vesicle	2.69e-08	-1.7757		CLIP4	vesicle	8.04e-13	1.9076	ANKFY1	vesicle	6.57e-10	-1.30864		RUNX1	vesicle	2.04e-07	1.78891	RAB11FIP1	vesicle	5.31e-08	-1.99845
																				CLIP4	vesicle	3.98e-10	2.42178	ANKRD6	vesicle	8.14e-06	-1.48532		CLOCK	vesicle	7.25e-10	1.24124	ANKRD6	vesicle	4.45e-07	-1.74946		SEC23IP	vesicle	7.79e-05	1.03657	SNX1	vesicle	9.03e-08	-1.52311
																				CLOCK	vesicle	9.31e-11	2.06325	AP1B1	vesicle	1.44e-06	-1.09223		CLTC	vesicle	3.08e-08	1.02287	CAT	vesicle	1.2e-09	-1.87622		TNPO3	vesicle	2.03e-05	1.27693	ZFYVE16	vesicle	0.000216	-1.32041
																				CLTC	vesicle	1.11e-09	1.8623	CAT	vesicle	9.79e-09	-2.5563		DNAJA3	vesicle	8.31e-08	1.20917	CCZ1	vesicle	3.61e-08	-1.0107		ZDHHC13	vesicle	2.84e-05	1.33977
																				DNAJA3	vesicle	1.2e-05	1.0424	CCZ1	vesicle	8.62e-09	-1.12155		FAF2	vesicle	7.6e-08	1.36392	CDKL1	vesicle	9.89e-08	-1.13713
																				FAF2	vesicle	0.000289	1.19595	CDKL1	vesicle	2.96e-06	-1.24474		GPRC5A	vesicle	2.16e-12	2.61331	CYB5A	vesicle	1.11e-07	-1.02898
																				GPRC5A	vesicle	5.75e-08	2.63739	CYB5A	vesicle	4.82e-10	-1.79452		GTPBP2	vesicle	8.91e-12	2.58746	DRAM2	vesicle	1.68e-09	-1.00754
																				GTPBP2	vesicle	3.79e-10	3.31641	DRAM2	vesicle	1.08e-07	-1.17502		HGS	vesicle	1.04e-06	1.28472	DYRK4	vesicle	2.67e-08	-1.13368
																				HGS	vesicle	7.9e-07	1.15985	ECI2	vesicle	3.89e-08	-1.41192		IGF2R	vesicle	3.6e-07	1.0993	EPS15	vesicle	3.73e-11	-2.17609
																				IGF2R	vesicle	1.12e-06	1.51324	EPS15	vesicle	1.52e-08	-1.42963		NOV	vesicle	1.65e-07	2.66283	HIP1	vesicle	9.84e-07	-1.2295
																				NOV	vesicle	1.28e-09	3.41538	ERGIC1	vesicle	1.01e-07	-1.07367		P4HA2	vesicle	9.02e-11	1.56365	HSD17B4	vesicle	7.42e-11	-1.58617
																				P4HA2	vesicle	3.23e-11	2.05117	HIP1	vesicle	8.41e-05	-1.29392		RAB30	vesicle	3.28e-08	2.11048	ITCH	vesicle	1.68e-08	-1.09748
																				PICALM	vesicle	1.02e-06	1.19787	HSD17B4	vesicle	2.48e-08	-2.69654		RANGAP1	vesicle	5.41e-08	1.26799	ITM2B	vesicle	7.33e-12	-2.41208
																				POU2F2	vesicle	6.5e-08	1.11438	ITM2B	vesicle	9.07e-09	-2.08423		RPTOR	vesicle	2.91e-06	1.3397	MIA3	vesicle	4.73e-08	-1.31716
																				RAB30	vesicle	6.32e-10	2.39829	PDCD6IP	vesicle	2.03e-09	-2.10644		RUNX1	vesicle	8.64e-11	2.41627	PDCD6IP	vesicle	2.37e-09	-2.04989
																				RANGAP1	vesicle	2.46e-07	1.16322	PDXDC1	vesicle	0.000107	-1.46272		SERPINA1	vesicle	0.000794	1.01283	PLIN4	vesicle	5.48e-07	-1.8922
																				RPTOR	vesicle	1.87e-05	1.49015	PLIN3	vesicle	5.34e-05	-1.20285		SET	vesicle	4.71e-05	1.06633	PNPLA2	vesicle	9.22e-10	-1.44646
																				RUNX1	vesicle	6.59e-09	2.53652	PNPLA2	vesicle	6.9e-05	-1.13264		ZDHHC13	vesicle	6.9e-07	1.06082	PPOX	vesicle	4.95e-06	-1.53729
																				SEC23IP	vesicle	6.02e-05	1.10594	PPOX	vesicle	0.000776	-1.61204						RAB11A	vesicle	1.4e-07	-1.59492
																				SERPINA1	vesicle	0.00647	1.05449	RAB11A	vesicle	7.66e-09	-1.64359						RAB11FIP1	vesicle	5.03e-10	-1.98774
																								RAB11FIP5	vesicle	0.000151	-1.25936						RAB11FIP5	vesicle	8.87e-07	-1.12246
																								VTI1B	vesicle	2.64e-05	-1.26955						SAMD9	vesicle	2.47e-07	-1.07141
																								ZNF326	vesicle	2.07e-06	-1.01181						SNX1	vesicle	1.03e-09	-1.35878
																																	VAC14	vesicle	1.47e-05	-1.25469
																																	ZFYVE16	vesicle	4.6e-10	-1.47295
SARS	GSE47960 0h	Up-regulated				Down-regulated				GSE47960 24h	Up-regulated				Down-regulated				GSE47960 36h	Up-regulated				Down-regulated				GSE47960 48h	Up-regulated				Down-regulated				GSE47960 60h	Up-regulated				Down-regulated				GSE47960 72h	Up-regulated
		gene symbol	Classification	P.Value	logFC						Classification	gene symbol	P.Value	logFC	Classification	gene symbol	P.Value	logFC		Classification	gene symbol	P.Value	logFC						Classification	gene symbol	P.Value	logFC						Classification	gene symbol	P.Value	logFC						Classification	gene symbol	P.Value
		SQSTM1	mitophagy	0.0029	1.01529						MT fission	MAPT	0.0257	1.65	vesicle	SERPINA1	0.015	-1.05		ER-PM junctions	JPH3	0.0034914	1.60746						MT fission	MX1	0.00707	1.34769						MT fission	DCN	0.00261	1.74413						MT fission	MX1	2.15e-07
		ACBD5	vesicle	0.0177	1.58214						MT fusion	BAX	0.00218	1.05															MT fission	MX2	0.00986	1.71744						MT fission	DNM1	7.81e-05	1.59644						MT fission	MX2	1.78e-07
		SET	vesicle	0.0215	1.09062																								vesicle	RAB11FIP1	0.026	1.07157						MT fission	KDR	2.2e-05	1.25625						vesicle	LAMP3	2.28e-05
		SQSTM1	vesicle	0.0029	1.01529																																	MT fission	MX1	2.97e-08	2.76233						vesicle	SAMD9	4.08e-06
																																						MT fission	MX2	6.43e-08	4.13699
																																						MT fission	STAT2	1.67e-05	1.0928
																																						MT fusion	PLD6	7.41e-05	1.05016
																																						ER-PM junctions	JPH3	0.000196	1.78022
																																						ER-PM junctions	STX1A	1.66e-05	1.21502
																																						vesicle	CSF2	0.00231	1.53223
																																						vesicle	DAB2	0.00353	1.12398
																																						vesicle	LAMP3	4.74e-08	2.96232
																																						vesicle	POU2F2	0.00136	1.5019
																																						vesicle	SAMD9	0.00495	1.10881
																																						vesicle	SERPINA1	0.000453	1.53586
Influenza virus	GSE47960 H1N1 0h	Up-regulated				Down-regulated				GSE47960 H1N1 6h	Up-regulated				Down-regulated				GSE47960 H1N1 12h	Up-regulated				Down-regulated				GSE47960 H1N1 18h	Up-regulated				Down-regulated				GSE47960 H1N1 24h	Up-regulated				Down-regulated				GSE47960 H1N1 36h	Up-regulated
		Classification	gene symbol	P.Value	logFC						Classification	gene symbol	P.Value	logFC						Classification	gene symbol	P.Value	logFC	Classification	gene symbol	P.Value	logFC		Classification	gene symbol	P.Value	logFC	Classification	gene symbol	P.Value	logFC		Classification	gene symbol	P.Value	logFC	Classification	gene symbol	P.Value	logFC		Classification	gene symbol	P.Value
		vesicle	RAB20	0.00024868	1.17796						MT fission	MX1	8.24e-08	3.75						MT fission	DCN	0.0192	1.11238	MT fission	PPARGC1A	0.000405	-1.32876		MT fission	MX1	3.72e-07	4.06867	MT fission	DDHD1	0.000446	-1.10169		MT fission	MX1	1.04e-07	3.66332	MT fission	DDHD1	0.000561	-1.92897		MT fission	INF2	0.000112
											MT fission	MX2	2.14e-06	4.96						MT fission	MX1	1.23e-08	3.67471	MT fusion	BAX	0.00653	-1.3027		MT fission	MX2	2.15e-07	5.45804	MT fission	MAPT	0.00827	-1.58601		MT fission	MX2	4.21e-09	5.51663	MT fission	DDHD2	0.000182	-1.02034		MT fission	MX1	6.51e-08
											MT fission	STAT2	9.39e-05	1.61						MT fission	MX2	1.17e-08	4.67544	MT fusion	MIGA2	0.000706	-1.13826		MT fission	STAT2	1.3e-06	3.02733	MT fission	MTFR1	8.31e-05	-1.10855		MT fission	STAT2	4.75e-07	3.11069	MT fission	LRRK2	0.00057	-1.59946		MT fission	MX2	1.83e-09
											vesicle	LAMP3	5.83e-05	3.26						MT fission	STAT2	1.51e-06	2.10288	ER-PM junctions	JPH1	0.000389	-1.01742		MT fusion	BAK1	8.65e-05	1.2542	MT fission	PINK1	0.000479	-1.08536		MT fusion	BAK1	3.72e-05	1.66873	MT fission	MTFR1	0.000122	-1.08449		MT fission	STAT2	8.35e-07
											vesicle	NOV	0.000373	1.57						mitophagy	OPTN	1.91e-06	1.68637	autophagosome–lysosome fusion	MCOLN1	3.92e-05	-1.10448		mitophagy	OPTN	8.12e-06	2.30042	MT fission	PPARGC1A	1.16e-05	-2.28683		mitophagy	OPTN	8.12e-07	2.49376	MT fission	PINK1	4.08e-05	-1.29559		MT fusion	BAK1	1.19e-05
											vesicle	SAMD9	1.87e-06	2.33						mitophagy	BCL2L13	3.8e-05	1.13891	vesicle	CSF2	0.0138	-1.96063		mitophagy	VMP1	3.98e-05	1.33257	MT fusion	BAX	0.000227	-1.61809		mitophagy	VMP1	8.67e-05	1.20374	MT fission	PPARGC1A	1.47e-05	-3.20328		MT fusion	PID1	0.013
																				ER-PM junctions	JPH2	0.00308	1.16685						mitophagy	CALCOCO2	0.000195	1.08761	MT fusion	PID1	0.0256	-1.08815		mitophagy	BCL2L13	1.21e-05	1.6778	MT fusion	USP30	4.31e-05	-1.18639		MT fusion	PLD6	9.93e-05
																				vesicle	LAMP3	2.53e-07	4.25175						mitophagy	BCL2L13	1.45e-05	1.59886	MT fusion	VAT1	0.000255	-2.03256		ER-MT contact	BAK1	3.72e-05	1.66873	MT fusion	VAT1	2.09e-06	-2.46959		mitophagy	OPTN	1.65e-07
																				vesicle	NOV	3.44e-05	1.74545						ER-MT contact	BAK1	8.65e-05	1.2542	mitophagy	PINK1	0.000479	-1.08536		autophagosome-endosome/lysosome fusion	STX17	7.1e-05	1.06219	mitophagy	PINK1	4.08e-05	-1.29559		mitophagy	BCL2L13	3.12e-06
																				vesicle	SAMD9	5.09e-07	2.90708						autophagosome-endosome/lysosome fusion	STX17	8.15e-05	1.21633	ER-PM junctions	JPH1	0.00051	-1.61299		vesicle	ANKFY1	0.000112	1.27999	mitophagy	USP30	4.31e-05	-1.18639		ER-MT contact	BAK1	1.19e-05
																				vesicle	SYNPO2	0.00082	1.08615						vesicle	ANKFY1	8.53e-05	1.21722	autophagosome–lysosome fusion	MCOLN1	0.000209	-1.05132		vesicle	BMP2	4.42e-06	2.68788	mitophagy	GABARAP	2.19e-05	-1.12038		ER-PM junctions	JPH3	0.000158
																													vesicle	BMP2	0.00237	1.73113	vesicle	AGPS	3.41e-05	-1.3695		vesicle	CSF2	0.0259	1.78573	mitophagy	BNIP3L	6.52e-05	-1.00053		ER-PM junctions	STX1A	0.000192
																													vesicle	GTPBP2	0.000154	1.55143	vesicle	ATP23	0.000106	-1.47955		vesicle	GPRC5A	2.57e-06	1.86935	ER-MT contact	DAPK1	0.000251	-1.0927		vesicle	ANKFY1	8.08e-05
																													vesicle	ITM2B	0.0021	1.04371	vesicle	CAT	0.000498	-1.10425		vesicle	GTPBP2	6.39e-06	1.79144	autophagosome-endosome/lysosome fusion	ATG14	0.000206	-1.20396		vesicle	BMP2	4.49e-06
																													vesicle	LAMP3	1.5e-07	4.92205	vesicle	CDKL1	0.0006	-1.11471		vesicle	HSD3B7	0.000605	1.30739	autophagosome-endosome/lysosome fusion	VPS41	2.86e-05	-1.36479		vesicle	GPRC5A	1.42e-05
																													vesicle	NOV	2.05e-05	3.89812	vesicle	CNNM2	0.00566	-1.13426		vesicle	LAMP3	1.36e-07	5.49785	vesicle	ABCD3	0.000146	-1.20073		vesicle	GTPBP2	1.72e-06
																													vesicle	RAB30	0.00501	1.0659	vesicle	CYB5A	0.00026	-1.03714		vesicle	NOV	4.69e-06	3.54081	vesicle	AGPS	5.67e-05	-1.68664		vesicle	LAMP3	8.67e-10
																													vesicle	RANGAP1	7.46e-05	1.70386	vesicle	EDA	0.01	-1.61168		vesicle	PEX14	2.94e-05	1.22888	vesicle	AKAP9	0.000996	-1.07926		vesicle	NACC1	0.000772
																													vesicle	RPS6KC1	0.000317	1.04539	vesicle	HIP1	0.000494	-1.71809		vesicle	RANGAP1	1.37e-05	2.3853	vesicle	ANKRD6	9.95e-05	-1.27853		vesicle	NOV	3.79e-07
																													vesicle	SAMD9	2.07e-06	3.93481	vesicle	RUNX1	0.006	-1.13385		vesicle	RPS6KC1	4.31e-05	1.07508	vesicle	ATP23	2.12e-05	-2.0457		vesicle	PEX14	1.26e-05
																													vesicle	SYNPO2	3.63e-06	2.67434	vesicle	SERPINA1	0.000127	-1.23102		vesicle	SAMD9	6.17e-08	3.76539	vesicle	CAT	4.7e-05	-1.66212		vesicle	PLCH1	0.000802
																																	vesicle	ZFYVE9	0.00151	-1.0528		vesicle	SYNPO2	6.91e-07	1.93586	vesicle	CLIP4	7.03e-05	-1.03458		vesicle	RAB11FIP1	7.16e-05
																																						vesicle	TMEM63A	7.57e-05	1.04707	vesicle	CLOCK	4.99e-05	-1.32495		vesicle	RANGAP1	5.92e-06
																																										vesicle	CYB5A	2.83e-05	-1.4443		vesicle	RPS6KC1	0.000142
																																										vesicle	ECI2	0.000685	-1.19954		vesicle	SAMD9	4.41e-08
																																										vesicle	EDA	0.000482	-1.16914		vesicle	SERPINA1	0.0242
																																										vesicle	HGS	0.00122	-1.30611		vesicle	SYNPO2	2.21e-06
																																										vesicle	HIP1	5.06e-05	-1.60408		vesicle	TMEM63A	3.98e-05
																																										vesicle	HSD17B4	4.67e-05	-1.15087
																																										vesicle	KLRG1	0.00327	-1.13408
																																										vesicle	RANBP2	0.000171	-1.08638
	GSE49840 H7N9 3h	Up-regulated				Down-regulated				GSE49840 H7N9 7h	Up-regulated				Down-regulated				GSE49840 H7N9 12h	Up-regulated				Down-regulated				GSE49840 H7N9 24h	Up-regulated				Down-regulated
		Classification	gene symbol	P.Value	logFC	Classification	gene symbol	P.Value	logFC		Classification	gene symbol	P.Value	logFC						Classification	gene symbol	P.Value	logFC	Classification	gene symbol	P.Value	logFC		Classification	gene symbol	P.Value	logFC	Classification	gene symbol	P.Value	logFC
		vesicle	RUNX1	1.73e-07	1.42	MT fusion	BAX	0.0119	-1.04		MT fission	MX1	9.2e-05	1.37						MT fission	MX1	2.26e-11	3.66	vesicle	BMP2	4.34e-06	-1.23		MT fission	DNM3	1.52e-06	2.17874	MT biogenesis	HSPD1	7.26e-07	-1.01118
						vesicle	AASS	0.000325	-1.03		MT fission	MX2	0.000157	1.3						MT fission	MX2	8.29e-11	4.22	vesicle	CNNM2	0.000113	-1.34		MT fission	GGNBP1	0.00819	1.24334	MT biogenesis	LONP1	3.62e-05	-1.30136
											vesicle	SAMD9	2.72e-05	1.3						MT fission	STAT2	7.33e-07	1.05	vesicle	GRN	2.01e-07	-1.34		MT fission	MX1	9.58e-11	4.83553	MT fission	COX10	8.23e-05	-1.25325
																				Sarcoplasmic reticulum-MT	ATP2A1	4.65e-06	1.6						MT fission	MX2	1.1e-10	5.29411	MT fission	DHODH	3.53e-08	-1.55509
																				vesicle	HEXIM1	1.98e-09	2.53						MT fusion	BAK1	0.000128	1.11999	MT fission	DNM2	1.34e-07	-2.85631
																				vesicle	LAMP3	1.66e-08	2.08						MT fusion	PLD6	2.21e-07	1.40263	MT fission	INF2	2.74e-09	-3.755
																				vesicle	SAMD9	4.17e-09	2.61						MT fission and fusion	GDAP1	3.09e-08	2.91529	MT fission	MAPT	3.76e-05	-2.77821
																				vesicle	SYNPO2	7.26e-07	2.96						mitophagy	ATG12	2.9e-07	2.07553	MT fission	MTFP1	9.6e-05	-1.04058
																													mitophagy	ATG5	1.56e-06	1.20545	MT fission	PPARGC1A	7.43e-05	-2.19971
																													mitophagy	FUNDC1	4.59e-07	1.42081	MT fission	TMEM135	3.82e-08	-1.71946
																													ER-MT contact	VAPB	5.03e-07	1.59781	MT fission	VPS35	6.46e-08	-1.30504
																													ER-MT contact	VAPA	6.21e-09	2.67704	MT fusion	ADCK1	3.11e-06	-2.94106
																													ER-MT contact	BAK1	0.000128	1.11999	MT fusion	CHCHD3	1.18e-07	-1.38049
																													Sarcoplasmic reticulum-MT	ATP2A1	6.6e-08	4.23296	MT fusion	VAT1	1.43e-06	-1.43027
																													Sarcoplasmic reticulum-MT	VAPB	5.03e-07	1.59781	MT fission and fusion	OPA1	4.04e-07	-1.50857
																													ER-endosome	STARD3NL	6.62e-07	1.1289	mitophagy	CALCOCO2	1.66e-07	-1.24874
																													vesicle	ACBD5	5.34e-07	1.21914	mitophagy	ATG7	1.95e-08	-2.50537
																													vesicle	ANKFY1	3.68e-07	1.25497	mitophagy	ATG10	2.47e-06	-1.69706
																													vesicle	ANKRD2	1.67e-05	1.40955	mitophagy	VDAC1	1.86e-06	-1.076
																													vesicle	EIF4ENIF1	4.61e-07	1.33233	MT contact site	CHCHD3	1.18e-07	-1.38049
																													vesicle	EPS15	3.4e-07	1.17556	MT contact site	IMMT	1.5e-07	-1.65023
																													vesicle	GTPBP2	8.49e-07	1.43356	ER-MT contact	BCAP31	1.77e-08	-2.25813
																													vesicle	HEXIM1	2.32e-11	4.8543	ER-MT contact	ITPR1	0.00358	-1.1667
																													vesicle	LAMP3	3.26e-10	3.97117	Sarcoplasmic reticulum-MT	VDAC1	1.86e-06	-1.076
																													vesicle	PNPLA2	2.31e-05	1.29218	Sarcoplasmic reticulum-MT	ITPR1	0.00358	-1.1667
																													vesicle	RAB30	1.77e-06	2.13572	Sarcoplasmic reticulum-MT	SIGMAR1	2.56e-08	-1.46313
																													vesicle	RC3H2	1.33e-06	1.61173	Sarcoplasmic reticulum-MT	OSBPL5	4.72e-08	-3.54992
																													vesicle	RUNX1	5.75e-07	1.34728	ER-MT contact already in MT gene list	VDAC1	1.86e-06	-1.076
																													vesicle	SAMD9	1.62e-08	2.85796	ER-PM junctions	STIM1	9.66e-07	-1.92274
																													vesicle	SYNPO2	7.45e-09	4.52765	ER-GC interaction	PITPNM1	0.000272	-1.03518
																													vesicle	ZNF326	1.69e-06	1.37046	ER-endosome	EGFR	0.000148	-1.00652
																													mitophagy	ATG4A	1.2e-07	2.47116	autophagosome–lysosome fusion	OCRL	6.94e-07	-1.0967
																																	autophagosome-endosome/lysosome fusion	VPS41	2.15e-07	-1.13273
																																	endosome-GC	GOLGA4	8.8e-06	-1.10402
																																	vesicle	AASS	1.04e-06	-1.81669
																																	vesicle	ABCD3	7.9e-06	-1.4221
																																	vesicle	ACAA1	1.35e-08	-1.58145
																																	vesicle	AP1B1	6.57e-09	-1.76782
																																	vesicle	ATP11A	5.86e-07	-1.38791
																																	vesicle	CAT	2.2e-06	-1.50343
																																	vesicle	CD24	3.57e-07	-1.17228
																																	vesicle	CLIP4	3.34e-07	-1.17724
																																	vesicle	CLOCK	0.000323	-1.14953
																																	vesicle	CNNM2	0.00453	-1.00635
																																	vesicle	CSTF2T	2.72e-07	-1.03934
																																	vesicle	CTSA	2.35e-09	-2.50168
																																	vesicle	DAB2	7.74e-07	-1.88206
																																	vesicle	DPP7	5.9e-07	-1.50684
																																	vesicle	EDA	0.000816	-1.69803
																																	vesicle	ERGIC1	4.32e-06	-1.08715
																																	vesicle	FYCO1	5.77e-07	-1.84886
																																	vesicle	GRN	6e-11	-3.12569
																																	vesicle	HIP1	2.68e-07	-1.67791
																																	vesicle	HSD17B4	2.17e-07	-1.86393
																																	vesicle	IGF2R	1.68e-06	-1.77372
																																	vesicle	ITM2B	6.68e-08	-1.37861
																																	vesicle	MITD1	1.52e-07	-1.4923
																																	vesicle	NSDHL	6.62e-09	-1.71051
																																	vesicle	OSBPL5	4.72e-08	-3.54992
																																	vesicle	P4HA2	1.11e-07	-1.27612
																																	vesicle	PDCD6IP	1.16e-06	-1.11509
																																	vesicle	PEX14	1.23e-06	-1.02723
																																	vesicle	PLCH1	0.00025	-1.73264
																																	vesicle	PPOX	1.94e-07	-1.91883
																																	vesicle	PUSL1	2.99e-07	-1.37291
																																	vesicle	RAB11A	9.12e-07	-1.59712
																																	vesicle	RAB20	0.00032	-1.06918
																																	vesicle	RALY	1.91e-05	-1.01778
																																	vesicle	RPTOR	5.96e-08	-2.41882
																																	vesicle	SERPINA1	3.95e-06	-1.94907
																																	vesicle	SPINK5	0.000466	-1.80457
																																	vesicle	STK11IP	6.05e-07	-1.64335
																																	vesicle	TMEM63A	2.54e-06	-3.74969
																																	vesicle	VAC14	5.57e-07	-1.8745
																																	mitophagy	ATG9A	9.76e-07	-1.13097
	GSE49840 H7N7 3h	Up-regulated				Down-regulated				GSE49840 H7N7 7h	Up-regulated				Down-regulated				GSE49840 H7N7 12h	Up-regulated				Down-regulated				GSE49840 H7N7 24h	Up-regulated				Down-regulated
		Classification	gene symbol	P.Value	logFC															Classification	gene symbol	P.Value	logFC	Classification	gene symbol	P.Value	logFC		Classification	gene symbol	P.Value	logFC	Classification	gene symbol	P.Value	logFC
		vesicle	RUNX1	7.75e-08	1.63															MT fission	MX1	7.03e-11	3.52	vesicle	BMP2	3.04e-06	-1.07		MT fission	DNM3	0.00961	1.2374	MT biogenesis	VCP	6.15e-08	-1.76762
																				MT fission	MX2	2.16e-10	3.87	vesicle	GRN	1.56e-05	-1.18		MT fission	GGNBP1	0.000838	1.69677	MT biogenesis	HSPD1	1.48e-07	-1.91982
																				vesicle	LAMP3	3.74e-09	1.76	vesicle	P4HA2	4e-07	-1.13		MT fission	MX1	2.68e-09	4.09856	MT biogenesis	LONP1	3.95e-07	-1.5553
																				vesicle	SAMD9	3.66e-08	2.37	vesicle	PLIN4	0.00216	-1.1		MT fission	MX2	3.52e-10	5.61874	MT fission	COX10	0.0028	-3.63878
																				vesicle	SYNPO2	5.41e-06	2.47						MT fusion	BAX	6.38e-05	1.1808	MT fission	DDHD1	0.000659	-2.54364
																													MT fusion	OMA1	1.11e-06	1.41289	MT fission	DNM2	3.68e-07	-1.91827
																													MT fission and fusion	FIS1	9.47e-07	1.49209	MT fission	INF2	7.2e-08	-2.64372
																													MT fission and fusion	GDAP1	7.58e-07	2.47019	MT fission	MAPT	1.55e-06	-3.84686
																													mitophagy	OMA1	1.11e-06	1.41289	MT fission	MTFP1	1.53e-06	-1.6669
																													mitophagy	BNIP3L	1.54e-06	1.30613	MT fission	PINK1	7.36e-05	-1.50684
																													mitophagy	BCL2L13	9.07e-09	2.07294	MT fission	PPARGC1A	6.13e-07	-2.75939
																													MT translocation	TOMM5	1.81e-08	1.77682	MT fission	TMEM135	0.000483	-2.80082
																													MT translocation	TOMM6	2.21e-06	1.30651	MT fusion	ADCK1	8.87e-08	-2.53369
																													MT translocation	TOMM7	1.71e-06	1.14406	MT fusion	MFN2	2.02e-06	-1.04848
																													MT translocation	TOMM22	4.24e-07	1.2268	MT fusion	USP30	0.0333	-1.02015
																													MT contact site	CHCHD6	1.88e-06	1.52829	MT fusion	VAT1	4.06e-05	-1.00881
																													MT contact site	IMMT	1.52e-06	1.6842	MT fission and fusion	DNM1L	0.0106	-1.82161
																													Sarcoplasmic reticulum-MT	ATP2A1	5.69e-06	2.49466	mitophagy	PINK1	7.36e-05	-1.50684
																													ER-MT contact already in MT gene list	FIS1	9.47e-07	1.49209	mitophagy	USP30	0.0333	-1.02015
																													ER-PM junctions	SEC61B	1.71e-07	1.63912	mitophagy	RNF2	1.33e-06	-3.16798
																													ER-PM junctions	JPH3	8.58e-08	1.43218	mitophagy	CALCOCO2	1.38e-05	-1.0283
																													ER-PM junctions	JPH4	0.0067	1.17446	mitophagy	ATG7	1.35e-08	-2.57432
																													ER-PM junctions	SEC22B	1.23e-06	1.1018	mitophagy	ATG13	5.97e-06	-2.28035
																													vesicle	ABCD3	0.000678	1.47817	ER-MT contact	BCAP31	1.25e-07	-1.41387
																													vesicle	ANKFY1	8.95e-08	1.87764	ER-MT contact	MCU	4.29e-06	-1.67889
																													vesicle	CCZ1	2.2e-06	1.33856	ER-MT contact	ITPR1	7.99e-05	-1.86842
																													vesicle	CDKL1	1.67e-06	1.81303	ER-MT contact	HSPA9	3.13e-07	-1.63035
																													vesicle	DAB1	1.37e-06	2.25898	Sarcoplasmic reticulum-MT	HSPA9	3.13e-07	-1.63035
																													vesicle	DYRK4	2.03e-06	1.25799	Sarcoplasmic reticulum-MT	ITPR1	7.99e-05	-1.86842
																													vesicle	EPS15	5.7e-08	1.78432	Sarcoplasmic reticulum-MT	OSBPL5	2.97e-06	-3.78427
																													vesicle	HIP1	0.000138	1.59024	ER-MT contact already in MT gene list	MFN2	2.02e-06	-1.04848
																													vesicle	KLRG1	0.000122	1.81013	ER-PM junctions	ORAI1	7.86e-06	-1.38169
																													vesicle	LAMP3	1.96e-10	4.6985	ER-PM junctions	STIM1	1.13e-07	-1.96424
																													vesicle	POU2F2	0.00168	1.33671	ER-PM junctions	JPH1	4.79e-05	-3.44914
																													vesicle	RAB5C	6.47e-05	1.02132	ER-PM junctions	STX1A	2.07e-06	-2.30006
																													vesicle	RC3H2	4.83e-07	1.74056	ER-GC interaction	PLEKHA8	0.000203	-1.32219
																													vesicle	SAMD9	3.02e-08	2.13505	ER-GC interaction	PITPNM1	0.00419	-1.8779
																													vesicle	SET	1.69e-06	1.61135	ER-GC interaction	STX5	0.00023	-1.11719
																													vesicle	SYNPO2	2.62e-08	5.26014	ER-endosome	STARD3	1.37e-07	-1.58141
																													vesicle	ZNF326	2.57e-07	1.71183	ER-endosome	EGFR	1.55e-05	-2.02441
																																	ER-endosome	NPC1	5.16e-05	-1.75395
																																	autophagosome–lysosome fusion	TIRAP	0.00046	-1.34891
																																	autophagosome-endosome/lysosome fusion	PLEKHM1	7.55e-08	-2.75063
																																	autophagosome-endosome/lysosome fusion	RILP	0.00879	-1.68531
																																	autophagosome-endosome/lysosome fusion	ATG14	5.63e-05	-2.73747
																																	autophagosome-endosome/lysosome fusion	VPS39	0.0134	-1.27948
																																	autophagosome-endosome/lysosome fusion	VPS41	1.17e-05	-1.1383
																																	autophagosome-endosome/lysosome fusion	SNAP29	8.22e-05	-1.11346
																																	endosome-GC	TBC1D23	7.33e-06	-2.14176
																																	endosome-GC	GOLGA1	3.28e-05	-3.93734
																																	endosome-GC	GOLGA4	2.98e-05	-3.00529
																																	endosome-GC	FAM91A1	1.78e-05	-1.54993
																																	vesicle	AASS	3.59e-05	-1.82731
																																	vesicle	ACAA1	3.64e-06	-1.04756
																																	vesicle	ACBD5	2.09e-07	-3.69449
																																	vesicle	AKAP9	5.11e-08	-2.80387
																																	vesicle	ANKRD2	0.00511	-1.64054
																																	vesicle	ANKRD6	0.000715	-2.5902
																																	vesicle	AP1B1	5.64e-07	-1.42959
																																	vesicle	ARCN1	7.41e-07	-1.98229
																																	vesicle	ATP11A	1.01e-06	-1.63779
																																	vesicle	BMP2	2.79e-07	-4.34277
																																	vesicle	C7orf43	7.09e-07	-4.34377
																																	vesicle	CCDC93	1.01e-06	-1.8109
																																	vesicle	CD24	3.37e-07	-1.89044
																																	vesicle	CHIC2	0.00299	-2.8459
																																	vesicle	CLIP4	1.72e-05	-1.44172
																																	vesicle	CLOCK	6.77e-07	-4.31219
																																	vesicle	CLTC	0.00687	-1.04858
																																	vesicle	CNNM2	0.00214	-3.09742
																																	vesicle	CTSA	1.12e-07	-1.61621
																																	vesicle	DAB2	3.68e-06	-5.85103
																																	vesicle	DNAJA3	1.7e-06	-1.29445
																																	vesicle	EDA	1.36e-05	-3.34052
																																	vesicle	EIF4ENIF1	1.3e-06	-2.95823
																																	vesicle	FAF2	6.65e-09	-1.92176
																																	vesicle	FYCO1	2.53e-05	-2.38998
																																	vesicle	GRN	2.23e-10	-3.43275
																																	vesicle	HDHD3	4.82e-06	-4.36228
																																	vesicle	HGS	1.5e-06	-1.13521
																																	vesicle	HSD17B4	3.96e-06	-1.12326
																																	vesicle	IGF2R	8.55e-05	-4.73413
																																	vesicle	ITCH	4.82e-05	-2.94386
																																	vesicle	MBD1	3.88e-07	-1.54541
																																	vesicle	MEF2D	1.91e-07	-3.19061
																																	vesicle	MIA3	2.82e-07	-1.79349
																																	vesicle	MITD1	4.95e-06	-1.18074
																																	vesicle	NSDHL	8.78e-08	-1.69229
																																	vesicle	OSBPL5	2.97e-06	-3.78427
																																	vesicle	P4HA2	1.26e-06	-1.74456
																																	vesicle	PDCD6IP	1.37e-05	-1.44566
																																	vesicle	PEX14	2.56e-08	-2.38589
																																	vesicle	PLCH1	0.00685	-3.20626
																																	vesicle	PLIN3	0.00117	-1.08973
																																	vesicle	PLIN4	5.82e-06	-1.95334
																																	vesicle	PNPLA2	3.29e-07	-2.15528
																																	vesicle	RAB11FIP1	1.89e-05	-1.05645
																																	vesicle	RAB11FIP5	1.81e-05	-2.74183
																																	vesicle	RAB20	4.18e-05	-2.80831
																																	vesicle	RANBP2	1.27e-05	-1.41888
																																	vesicle	RANGAP1	2.42e-07	-1.78959
																																	vesicle	RPTOR	0.00113	-2.40274
																																	vesicle	RUNX1	2.64e-07	-1.34941
																																	vesicle	SEC23IP	5.04e-08	-1.75812
																																	vesicle	SNX1	6.23e-06	-1.10244
																																	vesicle	STK11IP	3.76e-06	-2.32554
																																	vesicle	TMEM63A	8.62e-05	-3.68124
																																	vesicle	TNPO3	2.13e-06	-3.68574
																																	vesicle	VAC14	4.67e-08	-2.50836
																																	vesicle	ZDHHC13	4.99e-05	-1.31229
																																	vesicle	ZFYVE16	4.23e-06	-2.42943
																																	vesicle	ZFYVE9	0.0213	-1.19766
																																	vesicle	ZNF266	4.03e-05	-1.61803
																																	MT biogenesis	HSPA4	1.08e-06	-1.69906
																																	mitophagy	ATG9A	9.62e-06	-1.2246
	GSE49840 H5N1 3h	Up-regulated				Down-regulated				GSE49840 H5N1 7h	Up-regulated				Down-regulated				GSE49840 H5N1 12h	Up-regulated				Down-regulated				GSE49840 H5N1 24h	Up-regulated				Down-regulated
		Classification	gene symbol	P.Value	logFC	Classification	gene symbol	P.Value	logFC		Classification	gene symbol	P.Value	logFC						Classification	gene symbol	P.Value	logFC						MT fission	DNM3	7.88e-05	1.98	Classification	gene symbol	P.Value	logFC
		vesicle	RUNX1	1.7e-07	1.49	mitophagy	SQSTM1	9.32e-07	-1.01		vesicle	RUNX1	0.00335	1.11						MT fission	MX1	1.85e-10	3.15						MT fission	MX1	2.26e-09	3.98	MT biogenesis	VCP	4.21e-07	-1.75
						vesicle	PLIN4	1.4e-05	-1.27		vesicle	SYNPO2	0.0166	1.05						MT fission	MX2	1.37e-09	3.53						MT fission	MX2	3.02e-10	5.61	MT biogenesis	LONP1	0.000765	-1.29
						vesicle	SQSTM1	9.32e-07	-1.01											vesicle	KLRG1	0.00073	1.06						MT fusion	BAX	4.44e-05	1.5	MT fission	COX10	1.75e-06	-4.55
																				vesicle	LAMP3	4.56e-08	1.75						MT fusion	OMA1	4.38e-08	1.86	MT fission	DDHD1	0.0228	-1.07
																				vesicle	SAMD9	7.84e-08	2.07						MT fission and fusion	FIS1	8.56e-07	1.61	MT fission	DDHD2	0.00119	-1.64
																				vesicle	SYNPO2	2.67e-05	1.96						MT fission and fusion	GDAP1	9.57e-08	3.08	MT fission	DNM2	6.25e-05	-1.92
																													mitophagy	ATG12	8.32e-07	1.07	MT fission	INF2	7.18e-07	-2.67
																													mitophagy	OMA1	4.38e-08	1.86	MT fission	MAPT	0.000269	-2.42
																													mitophagy	BNIP3L	6.08e-07	1.26	MT fission	MTFP1	3.3e-07	-2.59
																													mitophagy	BCL2L13	9.65e-08	1.49	MT fission	PPARGC1A	2.17e-05	-2.95
																													MT translocation	TOMM5	2.7e-08	1.68	MT fission	TMEM135	5.32e-06	-2.46
																													MT translocation	TOMM6	1.99e-06	1.31	MT fission	VPS35	1.11e-06	-1.08
																													MT translocation	TOMM22	1.64e-06	1.2	MT fusion	ADCK1	0.000147	-3.17
																													MT contact site	CHCHD6	2.1e-05	1.29	MT fusion	MFN1	1.78e-06	-1.26
																													ER-MT contact	VAPB	2.61e-06	1.46	MT fusion	PLD6	2.83e-05	-1.72
																													ER-MT contact	VAPA	3.5e-07	2.3	MT fission and fusion	DNM1L	2.94e-06	-3.31
																													Sarcoplasmic reticulum-MT	ATP2A1	0.000718	1.93	MT fission and fusion	OPA1	1.66e-06	-1.21
																													Sarcoplasmic reticulum-MT	VAPB	2.61e-06	1.46	mitophagy	CALCOCO2	0.000249	-1.08
																													ER-MT contact already in MT gene list	FIS1	8.56e-07	1.61	mitophagy	ATG7	6.97e-05	-1.26
																													ER-PM junctions	SEC61B	2.49e-07	1.51	mitophagy	ATG10	3.02e-05	-1.26
																													ER-PM junctions	JPH3	1.28e-07	1.35	mitophagy	ATG13	4.31e-07	-1.67
																													vesicle	ANKFY1	5.58e-07	1.37	MT contact site	IMMT	4.27e-06	-1.37
																													vesicle	ARCN1	5.16e-06	1.09	ER-MT contact	BCAP31	1.14e-06	-1.17
																													vesicle	CCZ1	1.6e-06	1.31	ER-MT contact	MCU	8.35e-05	-1.58
																													vesicle	DAB1	6.13e-05	2.02	ER-MT contact	HSPA9	7.28e-07	-1.42
																													vesicle	DYRK4	1.08e-05	1.06	Sarcoplasmic reticulum-MT	HSPA9	7.28e-07	-1.42
																													vesicle	EPS15	2.49e-07	1.54	Sarcoplasmic reticulum-MT	OSBPL5	1.21e-05	-3.39
																													vesicle	HEXIM1	2.37e-09	3.27	ER-MT contact already in MT gene list	MFN1	1.78e-06	-1.26
																													vesicle	HIP1	0.00116	1.21	ER-PM junctions	ORAI1	8.22e-07	-1.8
																													vesicle	KLRG1	4.84e-06	1.54	ER-PM junctions	JPH1	4.14e-05	-1.54
																													vesicle	LAMP3	2.52e-10	4.73	ER-PM junctions	STX1A	6.41e-05	-2.03
																													vesicle	MEF2D	4.1e-08	1.97	ER-GC interaction	PLEKHA8	8.9e-06	-1.68
																													vesicle	PNPLA2	5.21e-05	1.14	ER-GC interaction	STX5	3.73e-06	-1.95
																													vesicle	POU2F2	0.0006	1.51	ER-endosome	STARD3	2.86e-06	-1.15
																													vesicle	RAB5C	0.000105	1.11	ER-endosome	EGFR	7.62e-06	-2.39
																													vesicle	RC3H2	2e-06	1.38	autophagosome–lysosome fusion	OCRL	6.64e-07	-1.16
																													vesicle	SAMD9	1.73e-08	2.75	autophagosome–lysosome fusion	TIRAP	0.00523	-1.61
																													vesicle	SET	3.4e-06	1.19	autophagosome-endosome/lysosome fusion	PLEKHM1	8e-09	-2.36
																													vesicle	STX16	7.65e-07	1.36	autophagosome-endosome/lysosome fusion	ATG14	0.000229	-2.07
																													vesicle	SYNPO2	3.49e-09	6.25	autophagosome-endosome/lysosome fusion	SNAP29	0.000402	-1.02
																													vesicle	ZNF326	9.03e-07	1.44	endosome-GC	GOLGA4	3.1e-08	-2.45
																													mitophagy	ATG4A	1.29e-05	1.05	vesicle	ABCD3	0.000196	-1.25
																																	vesicle	ACAA1	1.19e-06	-1.06
																																	vesicle	ACBD5	0.0026	-3.07
																																	vesicle	AGPS	1.05e-05	-1.12
																																	vesicle	AKAP9	1.32e-06	-2.14
																																	vesicle	ANKRD6	3.51e-05	-2.19
																																	vesicle	AP1B1	6.13e-07	-1.42
																																	vesicle	ATP11A	9.72e-07	-1.12
																																	vesicle	BMP2	4.31e-07	-4.27
																																	vesicle	C7orf43	1.01e-07	-4.1
																																	vesicle	CD24	1.48e-07	-1.64
																																	vesicle	CLIP4	7.73e-08	-2.08
																																	vesicle	CLOCK	9.58e-05	-3.21
																																	vesicle	CLTC	0.00045	-1.01
																																	vesicle	CNNM2	0.00717	-1.66
																																	vesicle	CSTF2T	5.03e-07	-1.6
																																	vesicle	CTSA	1.85e-06	-1.4
																																	vesicle	DAB2	2.04e-07	-5.38
																																	vesicle	DNAJA3	2.02e-06	-1.56
																																	vesicle	EDA	5.12e-07	-3.31
																																	vesicle	EIF4ENIF1	4.77e-08	-2.36
																																	vesicle	FYCO1	9.44e-09	-2.1
																																	vesicle	GRN	1.04e-09	-2.94
																																	vesicle	GTPBP2	1.69e-06	-1.59
																																	vesicle	HDHD3	1.78e-08	-3.53
																																	vesicle	HGS	3.49e-06	-1.57
																																	vesicle	IGF2R	0.000267	-2.54
																																	vesicle	ITCH	1.65e-09	-3.75
																																	vesicle	MBD1	1.74e-06	-1.37
																																	vesicle	MIA3	5.84e-08	-2.29
																																	vesicle	MITD1	4.15e-06	-1.66
																																	vesicle	NSDHL	1.41e-09	-2.49
																																	vesicle	OSBPL5	1.21e-05	-3.39
																																	vesicle	P4HA2	3.18e-07	-1.18
																																	vesicle	PEX14	2.51e-07	-3.45
																																	vesicle	PLCH1	0.000595	-1.67
																																	vesicle	PPOX	3.63e-07	-1.41
																																	vesicle	PUSL1	3e-06	-1.17
																																	vesicle	RAB11FIP1	1.12e-06	-1.23
																																	vesicle	RAB11FIP5	9.75e-07	-2.13
																																	vesicle	RAB20	3.62e-05	-2.61
																																	vesicle	RANGAP1	1.2e-06	-1.61
																																	vesicle	RPTOR	9.53e-08	-3.82
																																	vesicle	RUNX1	3.16e-06	-1.02
																																	vesicle	SEC23IP	2.84e-07	-1.5
																																	vesicle	STK11IP	4.5e-09	-3.02
																																	vesicle	TMEM63A	5.04e-05	-3.84
																																	vesicle	TNPO3	9.75e-05	-2.64
																																	vesicle	VAC14	4.14e-06	-1.18
																																	vesicle	ZFYVE16	6e-06	-2.02
																																	vesicle	ZFYVE9	0.00135	-1.24
																																	vesicle	ZNF266	0.00112	-1.1
																																	MT biogenesis	HSPA4	2.39e-07	-1.63
																																	mitophagy	ATG9A	1.49e-05	-1.75
	GSE49840 H3N2 3h	Up-regulated				Down-regulated				GSE49840 H3N2 7h	Up-regulated				Down-regulated				GSE49840 H3N2 12h	Up-regulated				Down-regulated				GSE49840 H3N2 24h	Up-regulated				Down-regulated
		Classification	gene symbol	P.Value	logFC	Classification	gene symbol	P.Value	logFC		Classification	gene symbol	P.Value	logFC						Classification	gene symbol	P.Value	logFC	Classification	gene symbol	P.Value	logFC		Classification	gene symbol	P.Value	logFC	Classification	gene symbol	P.Value	logFC
		vesicle	RUNX1	4.09e-06	1.38	MT fission and fusion	BNIP3	0.0125	-1.11		MT fission	MX1	6.18e-06	1.79						MT fission	MX1	7.23e-12	4.47682	MT fission	DDHD1	3.21e-05	-1.09037		MT fission	INF2	1.84e-07	1.80945	MT fission	DDHD1	2.74e-05	-1.64822
						mitophagy	BNIP3	0.0125	-1.11		MT fission	MX2	6.2e-05	1.68						MT fission	MX2	2.44e-11	5.44718	MT fission	MAPT	1.35e-08	-1.8225		MT fission	MX1	2.99e-11	6.16742	MT fission	DNM2	0.000264	-1.0292
						vesicle	AASS	0.001	-1.25		vesicle	SAMD9	7.27e-06	1.67						MT fission	STAT2	2.21e-09	2.2021	MT fission	PINK1	1.36e-05	-1.20817		MT fission	MX2	1.72e-11	7.18894	MT fission	MAPT	2.06e-05	-3.79252
						vesicle	PLIN4	4.72e-05	-1.13											MT fusion	BAX	0.0184	1.01605	MT fission	PPARGC1A	2.42e-07	-2.03346		MT fission	STAT2	3.72e-06	1.94642	MT fission	PINK1	2.42e-08	-2.12559
																				MT fusion	OMA1	3.41e-08	1.79321	mitophagy	PINK1	1.36e-05	-1.20817		MT fusion	OMA1	1.05e-05	1.03666	MT fission	PPARGC1A	8.05e-05	-2.76917
																				mitophagy	OPTN	1.18e-07	1.42459	mitophagy	ATG10	9.55e-05	-1.24098		MT fusion	PLD6	1.28e-06	1.27322	MT fission	TMEM135	3.23e-06	-1.34549
																				mitophagy	OMA1	3.41e-08	1.79321	autophagosome-endosome/lysosome fusion	ATG14	4.4e-05	-1.49907		mitophagy	OPTN	3.49e-08	2.90654	MT fusion	VAT1	6.01e-08	-2.18414
																				mitophagy	BNIP3L	1.35e-07	1.0745	vesicle	BMP2	5.14e-07	-1.87329		mitophagy	OMA1	1.05e-05	1.03666	MT fission and fusion	BNIP3	8.96e-07	-1.54649
																				vesicle	ANKFY1	3.29e-07	1.02941	vesicle	C7orf43	1.94e-05	-1.10096		Sarcoplasmic reticulum-MT	ATP2A1	0.000506	1.77482	mitophagy	PINK1	2.42e-08	-2.12559
																				vesicle	KLRG1	0.00718	1.01255	vesicle	CNNM2	0.000404	-1.83768		vesicle	ANKFY1	2.99e-05	1.36359	mitophagy	ATG12	0.00123	-1.65239
																				vesicle	LAMP3	4.27e-12	3.97718	vesicle	GRN	2.35e-07	-1.55699		vesicle	CDKL1	1.6e-06	1.2875	mitophagy	ATG10	0.000119	-1.24872
																				vesicle	SAMD9	4.79e-10	4.00272	vesicle	HDHD3	0.000491	-1.12473		vesicle	DAB1	0.00521	1.33574	mitophagy	VDAC1	1.95e-06	-1.00687
																				vesicle	SYNPO2	3.8e-08	4.3773	vesicle	HIP1	0.00024	-1.25366		vesicle	EPS15	2.57e-06	1.1193	mitophagy	BNIP3L	1.85e-09	-2.88262
																								vesicle	MEF2D	4.22e-07	-1.36836		vesicle	GTPBP2	3.91e-05	1.17018	mitophagy	BNIP3	8.96e-07	-1.54649
																								vesicle	PLIN4	1.89e-05	-1.89747		vesicle	LAMP3	4.04e-11	7.14741	ER-MT contact	ITPR1	0.00213	-1.13674
																								vesicle	RAB11FIP5	2.13e-06	-1.03405		vesicle	MEF2D	5.2e-07	1.48494	Sarcoplasmic reticulum-MT	VDAC1	1.95e-06	-1.00687
																								vesicle	RAB30	0.00267	-1.37623		vesicle	NOV	1.26e-05	1.04095	Sarcoplasmic reticulum-MT	ITPR1	0.00213	-1.13674
																													vesicle	PNPLA2	8.49e-05	1.18142	Sarcoplasmic reticulum-MT	OSBPL8	8.61e-06	-1.21064
																													vesicle	SAMD9	4.94e-09	3.34881	ER-MT contact already in MT gene list	VDAC1	1.95e-06	-1.00687
																													vesicle	SYNPO2	2.4e-09	5.71691	ER-GC interaction	PLEKHA8	6.65e-07	-1.68595
																																	autophagosome-endosome/lysosome fusion	ATG14	0.0053	-1.79305
																																	endosome-GC	FAM91A1	0.000172	-1.1096
																																	vesicle	AASS	4.38e-05	-1.27619
																																	vesicle	ABCD3	3.27e-06	-1.63518
																																	vesicle	AGPS	0.000405	-1.14502
																																	vesicle	AKAP9	4.37e-07	-1.5955
																																	vesicle	ANKRD2	0.00016	-2.09494
																																	vesicle	ANKRD6	0.000338	-1.2382
																																	vesicle	CAT	1.89e-06	-2.06375
																																	vesicle	CD24	8.31e-07	-1.25307
																																	vesicle	CLOCK	0.000456	-1.21809
																																	vesicle	CNNM2	0.00125	-1.12408
																																	vesicle	DAB2	1.23e-05	-2.37449
																																	vesicle	ECI2	1.97e-06	-1.68478
																																	vesicle	EDA	0.000525	-1.60801
																																	vesicle	GRN	1.33e-08	-1.77553
																																	vesicle	HDHD3	0.000148	-1.90382
																																	vesicle	NSDHL	3.45e-06	-1.06136
																																	vesicle	PLIN4	5.09e-05	-2.32025
																																	vesicle	PPOX	1.08e-06	-1.19615
																																	vesicle	RAB11FIP5	1.23e-05	-1.40734
																																	vesicle	RAB20	0.00936	-1.48479
																																	vesicle	STK11IP	3.16e-05	-1.0967
																																	vesicle	TNPO3	0.00301	-1.35296
																																	vesicle	ZFYVE9	0.000744	-1.2297
																																	vesicle	ZNF266	5.55e-05	-1.14221
																																	vesicle	ZNF326	0.000554	-1.49586
	GSE59226 H9N2	Up-regulated				Down-regulated
		Classification	gene symbol	P.Value	logFC	Classification	gene symbol	P.Value	logFC
		MT fission	DHODH	3.26e-05	1.97	MT biogenesis	POLG	6.47e-05	-1.44
		MT fission	MX1	0.00168	1.47	MT biogenesis	VCP	1.24e-05	-1.91
		mitophagy	ATG12	2.68e-05	1.79	MT biogenesis	HSPD1	0.000287	-1.01
		MT translocation	TOMM22	4.1e-07	3.46	MT biogenesis	LONP1	0.000388	-2.09
		ER-MT contact	VAPA	1.14e-07	4.12	MT fission	DDHD1	1.03e-05	-3.04
		Sarcoplasmic reticulum-MT	ATP2A1	0.00118	1.49	MT fission	DDHD2	1.49e-06	-2.65
		ER-PM junctions	SEC61B	5.15e-06	2.97	MT fission	DNM1	3.65e-05	-2.51
		ER-PM junctions	JPH2	0.000498	1.26	MT fission	DNM2	0.000179	-1.36
		ER-GC interaction	OSBP	0.000196	1.24	MT fission	INF2	3.85e-05	-1.59
		autophagosome-endosome/lysosome fusion	RAB7A	1.61e-05	2.06	MT fission	MIEF1	0.00015	-1.38
		endosome-GC	GOLGA4	8.93e-07	3.2	MT fission	MIEF2	8.96e-05	-1.76
		vesicle	AKAP9	1.44e-05	2.07	MT fission	MTFP1	5.98e-06	-2.62
		vesicle	AZU1	7.14e-07	3.23	MT fission	MTFR1	1.09e-05	-2.08
		vesicle	CD24	0.000212	1.13	MT fission	MX2	0.000117	-1.21
		vesicle	CLOCK	0.000313	1.02	MT fission	MYO19	8.23e-05	-1.78
		vesicle	CLTA	0.00041	1.03	MT fission	PINK1	2.01e-05	-2
		vesicle	CSF2	0.000437	1.09	MT fission	SLC25A46	2.82e-06	-2.56
		vesicle	CTAG2	0.000695	1.1	MT fission	STAT2	2.51e-06	-2.4
		vesicle	CYB5A	0.000239	1.07	MT fission	TMEM135	1.67e-05	-3.74
		vesicle	HEXIM1	9.69e-07	3.01	MT fission	VPS35	7.64e-07	-3.04
		vesicle	MEF2D	9.18e-05	1.38	MT fusion	AFG3L2	3.85e-06	-2.8
		vesicle	NACC1	0.000335	1.15	MT fusion	BAK1	0.000436	-1.09
		vesicle	PDXDC1	1.38e-06	3.85	MT fusion	BAX	0.000116	-1.44
		vesicle	RAB30	8.98e-05	1.35	MT fusion	CHCHD3	2.28e-06	-2.42
		vesicle	SYNPO2	4.67e-06	2.19	MT fusion	MFN1	6.68e-07	-3.25
		vesicle	ZFYVE16	1.77e-06	2.82	MT fusion	MIGA1	0.000223	-1.07
		vesicle	ZNF326	5.82e-07	3.36	MT fusion	OMA1	1.57e-05	-2.14
						MT fusion	PID1	6.32e-05	-1.43
						MT fusion	STOML2	0.00225	-1.2
						MT fusion	USP30	0.000277	-1.4
						MT fusion	VAT1	2.55e-05	-1.6
						MT fission and fusion	BNIP3	1.13e-05	-1.85
						MT fission and fusion	DNM1L	3.15e-06	-2.35
						MT fission and fusion	MFF	2.99e-05	-1.68
						MT fission and fusion	OPA1	9.25e-07	-3.19
						mitophagy	PINK1	2.01e-05	-2
						mitophagy	OPTN	7.12e-06	-1.98
						mitophagy	SQSTM1	1.38e-06	-2.83
						mitophagy	PARL	3.74e-05	-1.55
						mitophagy	USP30	0.000277	-1.4
						mitophagy	CALCOCO2	8.14e-05	-2.59
						mitophagy	ATG7	0.000414	-1.31
						mitophagy	ATG5	5.31e-06	-2.41
						mitophagy	ATG10	4.59e-06	-2.23
						mitophagy	ATG13	5.78e-05	-1.82
						mitophagy	OMA1	1.57e-05	-2.14
						mitophagy	TBK1	0.000182	-1.27
						mitophagy	VDAC1	0.000224	-1.2
						mitophagy	BNIP3L	0.000193	-1.62
						mitophagy	BNIP3	1.13e-05	-1.85
						mitophagy	BCL2L13	1.97e-05	-3.05
						MT translocation	TOMM70	1.78e-05	-1.74
						MT contact site	CHCHD3	2.28e-06	-2.42
						MT contact site	IMMT	1.95e-05	-2.56
						ER-MT contact	RMDN3	0.000157	-1.19
						ER-MT contact	VAPB	2.98e-06	-2.34
						ER-MT contact	BCAP31	1.83e-06	-2.86
						ER-MT contact	MCU	0.000731	-2.36
						ER-MT contact	ITPR1	0.00115	-2.59
						ER-MT contact	HSPA9	3.2e-05	-1.95
						ER-MT contact	BAK1	0.000436	-1.09
						ER-MT contact	DAPK1	8.66e-07	-3.28
						Sarcoplasmic reticulum-MT	VDAC1	0.000224	-1.2
						Sarcoplasmic reticulum-MT	HSPA9	3.2e-05	-1.95
						Sarcoplasmic reticulum-MT	ITPR1	0.00115	-2.59
						Sarcoplasmic reticulum-MT	SIGMAR1	0.000106	-2.11
						Sarcoplasmic reticulum-MT	VAPB	2.98e-06	-2.34
						Sarcoplasmic reticulum-MT	RMDN3	0.000157	-1.19
						ER-MT contact already in MT gene list	MFN1	6.68e-07	-3.25
						ER-MT contact already in MT gene list	VDAC1	0.000224	-1.2
						ER-PM junctions	ORAI1	8.07e-05	-1.86
						ER-PM junctions	JPH3	3.39e-05	-1.68
						ER-PM junctions	STX1A	0.000694	-1.85
						ER-GC interaction	PLEKHA8	1.54e-06	-2.75
						ER-GC interaction	STX5	0.000347	-1.37
						ER-endosome	EGFR	2.36e-07	-3.86
						ER-endosome	NPC1	6.84e-07	-3.48
						autophagosome–lysosome fusion	OCRL	1.19e-06	-2.79
						autophagosome–lysosome fusion	MCOLN1	7.16e-06	-1.97
						autophagosome-endosome/lysosome fusion	PLEKHM1	0.000301	-1.03
						autophagosome-endosome/lysosome fusion	ATG14	1.96e-06	-2.94
						autophagosome-endosome/lysosome fusion	VPS41	1.36e-06	-3.19
						autophagosome-endosome/lysosome fusion	SNAP29	7.62e-06	-2.18
						autophagosome-endosome/lysosome fusion	STX17	9.06e-07	-3.32
						vesicle	ABCD3	0.00038	-1.9
						vesicle	ACAA1	7.13e-06	-2.57
						vesicle	AGPS	1.74e-06	-2.6
						vesicle	ANKFY1	1.77e-05	-2.96
						vesicle	ANKRD6	1.35e-05	-3.2
						vesicle	AP1G1	0.000369	-1.52
						vesicle	ARCN1	0.000424	-1.28
						vesicle	ATP11A	0.000134	-3.55
						vesicle	BMP2	0.000302	-1.33
						vesicle	CAT	1.19e-05	-2.01
						vesicle	CCDC93	0.000188	-1.41
						vesicle	CHIC2	0.000134	-2.62
						vesicle	CLIP4	8.27e-07	-3.21
						vesicle	CLTC	2.37e-06	-2.4
						vesicle	CSTF2T	3.83e-05	-2.38
						vesicle	CTSA	4.98e-07	-3.27
						vesicle	CYP27C1	0.0007	-1.25
						vesicle	DNAJA3	0.000163	-2.3
						vesicle	DPP7	0.000133	-1.28
						vesicle	DRAM2	1.14e-05	-2.18
						vesicle	ECI2	4.94e-05	-1.87
						vesicle	EIF4ENIF1	8.03e-05	-2
						vesicle	EPS15	2.98e-05	-1.7
						vesicle	FYCO1	1.89e-06	-3.01
						vesicle	GPRC5A	3.8e-06	-2.5
						vesicle	GRN	8.5e-07	-3.02
						vesicle	GTPBP2	3.71e-05	-1.58
						vesicle	HDHD3	4.67e-05	-1.62
						vesicle	HGS	0.000826	-2.06
						vesicle	HIP1	8.83e-07	-3.14
						vesicle	HSD17B4	3.76e-06	-2.21
						vesicle	IGF2R	3.42e-07	-3.43
						vesicle	ITCH	1.94e-05	-1.7
						vesicle	ITM2B	6.24e-06	-2.02
						vesicle	LAMP3	1.1e-05	-1.94
						vesicle	MBD1	1.54e-06	-2.93
						vesicle	MIA3	1.28e-05	-2.18
						vesicle	MITD1	0.000167	-1.17
						vesicle	NSDHL	8.53e-06	-2.53
						vesicle	P4HA2	2e-05	-3.18
						vesicle	PDCD6IP	3.37e-07	-3.39
						vesicle	PEX14	3.69e-05	-2.97
						vesicle	PPARG	0.000332	-1.07
						vesicle	PPOX	2.24e-05	-1.66
						vesicle	PUSL1	0.00137	-1.57
						vesicle	RAB11A	5.29e-08	-5.19
						vesicle	RAB11FIP1	0.00035	-1.35
						vesicle	RAB11FIP5	0.000623	-1.9
						vesicle	RAB20	0.000249	-1.08
						vesicle	RAB5C	0.000792	-1.23
						vesicle	RALY	0.000325	-1.19
						vesicle	RANBP2	1.97e-06	-2.77
						vesicle	RANGAP1	6.07e-05	-1.54
						vesicle	RC3H2	0.00015	-1.17
						vesicle	RPS6KC1	2.49e-07	-3.71
						vesicle	RPTOR	8.63e-05	-1.28
						vesicle	SAMD9	6.39e-07	-3.34
						vesicle	SEC23IP	3.4e-06	-3.66
						vesicle	SERPINA1	3.94e-06	-3.18
						vesicle	SNX1	2.16e-06	-2.61
						vesicle	SQSTM1	1.38e-06	-2.83
						vesicle	TBK1	0.000182	-1.27
						vesicle	TMEM63A	0.00161	-1.78
						vesicle	TNPO3	1.84e-05	-2.38
						vesicle	VTI1B	0.000195	-1.11
						vesicle	ZDHHC13	1.12e-05	-3.37
						vesicle	ZNF266	5.01e-05	-1.48
						MT biogenesis	HSPA4	7.25e-07	-3.21
[truncated: 17 more columns]

## Sheet: pro-atherogenic DAMPs treat
LPS	GSE5883 4h	Up-regulated				Down-regulated				GSE5883 8h	Up-regulated				Down-regulated				GSE5883 24h	Up-regulated				Down-regulated
		Classification	gene symbol	P.Value	logFC	Classification	gene symbol	P.Value	logFC		Classification	gene symbol	P.Value	logFC	Classification	gene symbol	P.Value	logFC		Classification	gene symbol	P.Value	logFC	Classification	gene symbol	P.Value	logFC
		MT biogenesis	HSPD1	0.0211	1.01647	MT fission	MAPT	0.0412	-1.90303		MT biogenesis	HSPD1	0.0303	1.53021	MT fission	DNM3	0.000323	-2.09974		MT fission	COX10	0.0178	1.7746	MT biogenesis	HSPD1	0.0362	-1.75951
		mitophagy	SQSTM1	0.000587	1.16066	ER-GC interaction	PLEKHA8	0.00233	-1.42627		MT fission	DNM2	0.023	1.28904	ER-PM junctions	STIM1	0.0444	-1.65188		vesicle	ATP11A	0.0223	1.03051	MT fission	MTFR1	0.0441	-2.14732
		ER-MT contact	HSPA9	0.0447	1.89093	autophagosome–lysosome fusion	TLR9	0.00322	-2.23161		MT fission	INF2	0.0392	1.09095	ER-PM junctions	JPH1	0.00395	-2.18666		vesicle	CAT	0.048	1.92671	MT fission and fusion	GDAP1	0.0247	-1.34718
		Sarcoplasmic reticulum-MT	HSPA9	0.0447	1.89093	vesicle	CNNM2	0.00336	-1.05579		MT fission	MX1	0.00337	1.01471	ER-GC interaction	PLEKHA8	0.0127	-1.41026		vesicle	CCZ1	0.0487	1.5412	ER-PM junctions	PTPN1	0.0355	-1.63361
		vesicle	BMP2	9.85e-07	3.66676	vesicle	HSD17B4	0.00954	-2.15209		MT fission	TMEM135	0.0165	3.02123	vesicle	CAT	0.0274	-2.15427		vesicle	CD24	0.0132	1.9841	ER-GC interaction	PLEKHA8	0.0197	-1.35169
		vesicle	CD24	0.000124	3.20387	vesicle	RAB11FIP1	0.00255	-2.15342		mitophagy	SQSTM1	0.000264	1.10971	vesicle	CDKL1	0.0417	-1.43		vesicle	CLTC	0.00235	2.91781	ER-GC interaction	OSBP	0.0487	-2.12552
		vesicle	CSF2	1.98e-06	8.26137	vesicle	RAB30	0.000395	-1.24109		ER-PM junctions	JPH2	0.0109	2.41239	vesicle	CLTA	0.0158	-1.54325		vesicle	CSF2	0.000401	3.52475	ER-endosome	PTPN1	0.0355	-1.63361
		vesicle	PDXDC1	0.00418	1.37016						autophagosome-endosome/lysosome fusion	RAB7A	0.0397	2.20955	vesicle	CTAG2	0.0462	-1.80924		vesicle	EIF4ENIF1	0.0444	1.96243	autophagosome-endosome/lysosome fusion	RAB7A	0.00891	-1.69177
		vesicle	POU2F2	0.000422	1.63156						vesicle	ANKFY1	0.00716	2.3448	vesicle	DYRK4	0.00536	-1.2941		vesicle	POU2F2	0.0401	1.25267	vesicle	DPP7	0.0253	-1.04874
		vesicle	SQSTM1	0.000587	1.16066						vesicle	ATP23	0.0329	2.14102	vesicle	FYCO1	0.03	-1.47778						vesicle	ERGIC1	0.0169	-2.87554
											vesicle	BMP2	0.0169	1.34303	vesicle	GPRC5A	0.00133	-2.00933						vesicle	PDXDC1	0.0183	-1.7492
											vesicle	CD24	0.0245	2.90596	vesicle	HSD17B4	0.00794	-2.73835						vesicle	PPARG	0.000611	-1.36463
											vesicle	CLTC	0.0157	1.65721	vesicle	PPARG	0.00108	-1.33881						vesicle	RAB11FIP1	0.0107	-1.07841
											vesicle	CSF2	7.77e-07	5.90672	vesicle	RAB11FIP1	0.00201	-2.0209						vesicle	RAB20	0.0254	-1.91044
											vesicle	P4HA2	0.000557	1.21963	vesicle	SYNPO2	0.00168	-3.02648						vesicle	SEC23IP	0.0491	-1.68192
											vesicle	POU2F2	0.000111	2.50698
											vesicle	SQSTM1	0.000264	1.10971
											vesicle	VPS26A	0.0485	2.14722
IFNs	GSE3920 IFNa	Up-regulated				Down-regulated				GSE3920 IFNb	Up-regulated				Down-regulated				GSE3920 IFNg	Up-regulated				Down-regulated
		Classification	gene symbol	P.Value	logFC						Classification	gene symbol	P.Value	logFC						Classification	gene symbol	P.Value	logFC
		MT fission	MX1	3.95e-09	7.85						MT fission	MX1	8.59e-06	7.89205						MT fission	MX1	0.000265	3.7253
		MT fission	MX2	1.64e-12	8.04						MT fission	MX2	2.02e-10	8.14186						MT fission	STAT2	7.52e-06	3.37916
		MT fission	STAT2	5.11e-08	4.09						MT fission	STAT2	5.54e-06	3.91012						ER-MT contact	ITPR1	0.000938	1.08136
		mitophagy	BCL2L13	3.03e-08	1.16						MT fusion	BAK1	1.86e-05	1.20325						Sarcoplasmic reticulum-MT	ITPR1	0.000938	1.08136
		vesicle	ANKFY1	5.71e-05	1.97						mitophagy	OPTN	0.00155	1.03407						vesicle	ANKFY1	0.00269	1.19534
		vesicle	RPS6KC1	9.5e-06	1.13						mitophagy	BCL2L13	7.54e-07	1.4668						vesicle	DYRK4	2.83e-05	1.51319
		vesicle	SAMD9	8.44e-10	4.8						ER-MT contact	BAK1	1.86e-05	1.20325						vesicle	SAMD9	0.00613	1.45266
											autophagosome-endosome/lysosome fusion	STX17	0.0126	1.11609
											vesicle	ANKFY1	0.000821	2.28726
											vesicle	GTPBP2	0.00441	1.19438
											vesicle	RPS6KC1	0.00153	1.09349
											vesicle	SAMD9	5.85e-06	4.74007
NOTCH1 siRNA+ IL1b	GSE85987	Up-regulated				Down-regulated
						Classification	gene symbol	P.Value	logFC
						MT fission	MX1	1.88e-09	-1.10668
NOTCH1 siRNA	GSE72633	Up-regulated				Down-regulated
		Classification	gene symbol	P.Value	logFC	Classification	gene symbol	P.Value	logFC
		vesicle	CD24	3.93e-05	1.28	MT fission	MX1	0.000303	-1.1
		vesicle	NOV	1.04e-05	1.01	MT fission	MX2	0.000119	-2.52
		vesicle	PPARG	2.76e-07	2.1	MT fission	STAT2	1.2e-05	-1.37
						mitophagy	BCL2L13	2.83e-05	-1.02
						vesicle	LAMP3	5.43e-08	-2.03
						vesicle	SAMD9	4.69e-06	-2.09
oxPAPC	GSE72633	Up-regulated				Down-regulated
		Classification	gene symbol	P.Value	logFC	Classification	gene symbol	P.Value	logFC
		MT biogenesis	HSPD1	3.38e-06	1.73562	MT fission	MIEF1	2.25e-06	-1.82316
		ER-GC interaction	STX5	0.00011	1.09749	vesicle	ANKFY1	7.01e-07	-1.53457
		ER-endosome	NPC1	1.09e-07	2.03882	vesicle	CSTF2T	4.18e-06	-1.84271
		vesicle	BMP2	6.36e-08	2.75363	vesicle	KLRG1	5.16e-06	-1.72188
		vesicle	GPRC5A	0.000589	1.17729	vesicle	RAB11A	8.15e-06	-1.16417
		vesicle	P4HA2	1.52e-06	1.3388	vesicle	RAB11FIP1	0.000127	-1.08776
		vesicle	PICALM	4.67e-06	2.06506
		vesicle	PPARG	2.1e-06	1.74497
LPS	GSE39264	Up-regulated				Down-regulated
		Classification	gene symbol	P.Value	logFC	Classification	gene symbol	P.Value	logFC
		MT fission	MX1	0.00183751	2.27356	mitophagy	BCL2L13	7.242e-05	-1.09207
		ER-endosome	EGFR	0.00193682	1.26628	vesicle	CAT	0.00026051	-1.06974
		vesicle	CSF2	0.00377198	1.61616	vesicle	CTSA	0.0011867	-1.0218
						vesicle	DAB2	0.00072108	-1.31831
						vesicle	HSD3B7	0.00141898	-1.09841
oxLDL	GSE39264	Up-regulated				Down-regulated
						Classification	gene symbol	P.Value	logFC
						MT fission and fusion	DNM1L	0.00032488	-1.18279
						mitophagy	FUNDC1	0.0267623	-1.02871
						ER-MT contact	DAPK1	0.00021014	-1.00896
						vesicle	CAT	0.00095678	-1.18068
						vesicle	CTSA	0.0007194	-1.04522
						vesicle	DAB2	0.00307361	-1.51198
oxPAPC	GSE39264	Up-regulated				Down-regulated
		Classification	gene symbol	P.Value	logFC	Classification	gene symbol	P.Value	logFC
		MT fission	DDHD1	0.00770457	1.33975	MT fission	STAT2	0.00031089	-1.6861
		MT fission	LRRK2	0.0156081	1.16341	MT translocation	TOMM6	0.00038821	-1.04666
		vesicle	CAT	6.687e-05	1.17993	vesicle	CTSA	0.00141684	-1.0634
		vesicle	FYCO1	0.00647449	1.23395	vesicle	HSD3B7	0.00198764	-1.40101
		vesicle	NOV	0.0033233	1.29888	vesicle	MBD1	0.00012292	-1.19842
		vesicle	PNPLA2	0.00246341	1.19451	vesicle	MITD1	0.00033841	-1.57672
		vesicle	RUNX1	0.00014561	1.59552	vesicle	RAB11A	0.00017895	-1.53152

## Sheet: Treg cells
GSE37532	LN	Up-regulated				Down-regulated				GSE37532	VAT	Up-regulated				Down-regulated
		Classification	gene symbol	P.Value	logFC							Classification	gene symbol	P.Value	logFC
		vesicle	Ergic1	2.11e-07	1.26673							mitophagy	Vmp1	2.96e-06	1.08856
		vesicle	Klrg1	1.28e-08	2.68962							vesicle	Ankrd6	4.37e-07	1.49647
		vesicle	Pou2f2	7.41e-07	1.12422							vesicle	Cnnm2	6.54e-07	1.44141
												vesicle	Csf2	0.000151	1.03221
												vesicle	Ergic1	0.000417	1.11383
												vesicle	Grn	0.00185	1.02984
												vesicle	Hip1	8.12e-05	1.41614
												vesicle	Klrg1	5.12e-07	4.95577
												vesicle	Nov	0.000148	1.66556
												vesicle	Nsdhl	0.000175	1.2343
												vesicle	Pparg	1.31e-10	3.08918
												vesicle	Rab11fip1	2.3e-06	1.57149
GSE64909	BAT (cold)	Up-regulated				Down-regulated				GSE64909	BAT (warm)	Up-regulated				Down-regulated				GSE64909	Spleen (warm)	Up-regulated				Down-regulated
		Classification	gene symbol	P.Value	logFC							Classification	gene symbol	P.Value	logFC							Classification	gene symbol	P.Value	logFC	Classification	gene symbol	P.Value	logFC
		vesicle	Ergic1	0.00149	1.05394							MT fission	Dcn	0.000216	1.0615							mitophagy	Vdac1	0.0007603	1.19305	Sarcoplasmic reticulum-MT	Osbpl8	0.00037	-1.91219
		vesicle	Klrg1	2.79e-08	2.48272							vesicle	Klrg1	4.16e-07	2.71428							MT translocation	Tomm7	0.0078639	1.09517
												vesicle	Pparg	6.29e-05	1.00582							Sarcoplasmic reticulum-MT	Vdac1	0.0007603	1.19305
																						ER-MT contact already in MT gene list	Vdac1	0.0007603	1.19305
																						vesicle	Igf2r	0.0035858	1.20598
GSE50096	Skeletal muscle injured 4d	Up-regulated				Down-regulated				GSE50096	Skeletal muscle injured 14d	Up-regulated				Down-regulated				GSE50096	Spleen injured 4d	Up-regulated				Down-regulated				GSE50096	Spleen injured 14d	Up-regulated					Down-regulated
		Classification	gene symbol	P.Value	logFC	Classification	gene symbol	P.Value	logFC			Classification	gene symbol	P.Value	logFC	Classification	gene symbol	P.Value	logFC			Classification	gene symbol	P.Value	logFC							Classification	gene symbol	P.Value	logFC
		vesicle	Ergic1	7.88e-06	1.45623	MT fission	Mx1	7.09e-07	-2.01036			MT fission and fusion	Bnip3	2.25e-06	1.08073	MT fission	Mx1	0.000111	-1.05851			vesicle	Ergic1	3.16e-05	1.13237							vesicle	Ergic1	2.34e-07	1.3203
		vesicle	Gprc5a	1.03e-05	1.42205	MT fission	Mx2	2.75e-05	-1.35999			mitophagy	Bnip3	2.25e-06	1.08073	vesicle	Csf2	5.51e-05	-1.10204			vesicle	Klrg1	2.63e-08	3.98531							vesicle	Klrg1	7.52e-11	4.3754
		vesicle	Klrg1	1.46e-07	3.98687	vesicle	Csf2	0.00257	-1.12201			vesicle	Ankrd6	3.6e-06	1.32746							vesicle	Pou2f2	2.92e-05	1.0425							vesicle	Pou2f2	3.91e-06	1.39073
		vesicle	Pparg	0.000131	1.65404	vesicle	Hexim1	0.00843	-1.00281			vesicle	Ergic1	1.26e-08	1.54981
												vesicle	Gprc5a	4.69e-09	1.95425
												vesicle	Klrg1	8.23e-14	4.68623
												vesicle	Pparg	6.05e-08	1.99113
GSE119169	Spleen	Up-regulated				Down-regulated						vesicle	Rab11fip1	1.28e-07	1.24083
		Classification	gene symbol	P.Value	logFC
		vesicle	Klrg1	1.03e-05	1.03506
GSE20366	Small intestinal lamina propria	Up-regulated				Down-regulated
		Classification	gene symbol	P.Value	logFC	Classification	gene symbol	P.Value	logFC
		MT fission and fusion	Bnip3	0.00156054	1.24114	vesicle	Ankrd6	0.00249596	-1.16907
		mitophagy	Bnip3	0.00156054	1.24114
		autophagosome–lysosome fusion	Tirap	0.00033869	1.77595
		vesicle	Hsd3b7	0.00183425	1.10642
		vesicle	Klrg1	2.42e-06	5.34364
GSE15390	peripheral blood	Up-regulated				Down-regulated
		Classification	gene symbol	P.Value	logFC	Classification	gene symbol	P.Value	logFC
		vesicle	CTSA	0.00207749	1.08211	vesicle	CNNM2	0.0130709	-1.20591

## Sheet: Weakened Treg cells
GSE40493	Bcl6 KO	Up-regulated				Down-regulated
		Classification	gene symbol	P.Value	logFC
		mitophagy	Vmp1	0.00169	1.74599
		ER-MT contact	Bcap31	0.0105	1.07919
		ER-MT contact	Itpr1	0.000158	1.18901
		Sarcoplasmic reticulum-MT	Itpr1	0.000158	1.18901
		ER-endosome	Npc1	0.000355	1.01086
		vesicle	Klrg1	1.09e-08	4.08739
		vesicle	Nsdhl	0.00119	1.32658
		vesicle	Pparg	0.000226	1.48314
GSE27896	Hdac6 KO	Up-regulated				Down-regulated
		Classification	gene symbol	P.Value	logFC
		vesicle	Clta	0.0389	1.25
GSE11818	Dicer KO	Up-regulated				Down-regulated
		Classification	gene symbol	P.Value	logFC	Classification	gene symbol	P.Value	logFC
		MT fission	Mtfr2	0.0199	1.37	vesicle	Ankrd6	0.0209	-1.03
		mitophagy	Optn	0.0114	1.69
		autophagosome–lysosome fusion	Tirap	0.0126	1.06
		vesicle	Hip1	0.00135	2.06
		vesicle	Klrg1	0.0169	1.19
GSE14350	IL-2R defective	Up-regulated				Down-regulated
		Classification	gene symbol	P.Value	logFC	Classification	gene symbol	P.Value	logFC
		ER-PM junctions	Stx1a	0.0175	1.04117	vesicle	Ankrd6	0.00445	-1.20588
						vesicle	Igf2r	0.0174	-1.04241
						vesicle	Klrg1	0.000581	-4.79597
GSE27143	Blimp1 defective	Up-regulated				Down-regulated
		Classification	gene symbol	P.Value	logFC	Classification	gene symbol	P.Value	logFC
		vesicle	Abcd3	9.11e-05	1.16921	MT fission	Dcn	0.0287	-1.18918
		vesicle	Ctsa	0.0213	1.77437	MT fission	Mx1	0.00322	-1.05021
		vesicle	Rab11fip5	0.0331	1.12579	mitophagy	Vmp1	8.71e-05	-1.32732
						vesicle	Gtpbp2	0.0021	-1.00566
						vesicle	Hip1	0.000383	-1.24394
						vesicle	Klrg1	0.00018	-1.79675
GSE40657	Foxo1 KO	Up-regulated				Down-regulated
		Classification	gene symbol	P.Value	logFC	Classification	gene symbol	P.Value	logFC
		MT fission	Mx1	1.65e-05	1.24	vesicle	Igf2r	7.32e-06	-1.07
		mitophagy	Optn	2.01e-05	1.04
		mitophagy	Atg7	1.38e-05	1.14
		autophagosome–lysosome fusion	Tirap	3.91e-06	1.4
		vesicle	Hip1	1.47e-08	2.12
		vesicle	Klrg1	3.58e-08	2.06
GSE47989	Ep300–/–	Up-regulated				Down-regulated
						Classification	gene symbol	P.Value	logFC
						vesicle	Klrg1	0.00381	-1.15874
GSE60318	deletion of p300	Up-regulated				Down-regulated
						Classification	gene symbol	P.Value	logFC
						vesicle	Klrg1	0.00288	-1.14065
GSE18148	Cbfb-deficient	Up-regulated				Down-regulated
		Classification	gene symbol	P.Value	logFC
		vesicle	Klrg1	0.000916	1.72
		vesicle	Pparg	2.17e-06	2.24
GSE32224	Trim28 KO	Up-regulated				Down-regulated
		Classification	gene symbol	P.Value	logFC	Classification	gene symbol	P.Value	logFC
		MT fission	Mtfp1	0.03	1.02	MT fission	Mapt	0.0035	-1.21
		vesicle	Dyrk4	0.00699	2.36	vesicle	Csf2	0.0122	-1.51
		vesicle	Mbd1	7.02e-05	1.5	vesicle	Dpp7	5.42e-05	-1.12
						vesicle	Gprc5a	0.00297	-1.26
						vesicle	Klrg1	0.00469	-3.06
GSE61077	TCR KO	Up-regulated				Down-regulated
		Classification	gene symbol	P.Value	logFC	Classification	gene symbol	P.Value	logFC
		vesicle	Tyr	0.00032	1.17858	vesicle	Grn	1.79e-05	-1.0268

## Sheet: TLRs deficiencies
GSE24935	Tlr2 KO 6h	Up-regulated				Down-regulated				GSE24935	Tlr2 KO 12h	Up-regulated				Down-regulated
		Classification	gene symbol	P.Value	logFC							Classification	gene symbol	P.Value	logFC	Classification	gene symbol	P.Value	logFC
		ER-MT contact	Vapa	3.26e-05	1.34973							ER-MT contact	Vapa	1.57e-05	1.22892	MT biogenesis	Hspd1	1.04e-08	-2.08763
		ER-MT contact	Bcap31	3.96e-05	1.28248							vesicle	Snx1	4.91e-06	1.10611	MT fission	Dcn	6.41e-06	-1.06792
		Sarcoplasmic reticulum-MT	Osbpl8	0.000194	1.00624											MT fission	Mx1	1.43e-09	-2.00973
		vesicle	Cat	0.000866	1.02907											mitophagy	Vmp1	6.6e-08	-1.86978
		vesicle	Cyb5a	2.17e-05	1.2099											mitophagy	Gabarap	0.000606	-1.2819
		vesicle	Snx1	0.000442	1.03123											ER-MT contact	Rmdn3	3.74e-08	-1.19547
																Sarcoplasmic reticulum-MT	Sigmar1	7.8e-08	-1.10935
																Sarcoplasmic reticulum-MT	Rmdn3	3.74e-08	-1.19547
																ER-PM junctions	Stim1	2.15e-05	-1.04839
																ER-PM junctions	Sec61b	0.000466	-1.08541
																vesicle	Ctsa	2.34e-10	-3.09087
																vesicle	Igf2r	0.00101	-1.01969
																vesicle	Pdxdc1	5.43e-08	-1.65506
																vesicle	Vac14	3.8e-06	-1.36841
																vesicle	Zdhhc13	5.61e-07	-1.08036
GSE56426	Tlr2 KO	Up-regulated				Down-regulated
		Classification	gene symbol	P.Value	logFC	Classification	gene symbol	P.Value	logFC
		MT fission	Dcn	6.33e-05	1.59565	MT fission	Ddhd2	5.37e-06	-1.85417
		MT fission	Inf2	8.94e-05	2.31509	MT fission	Dnm1	2.29e-07	-2.41994
		MT fission	Lrrk2	0.000359	2.02119	MT fission	Mtfp1	0.00548	-1.71285
		MT fusion	Pid1	0.00113	1.13337	MT fission	Ppargc1a	9.55e-06	-2.71355
		mitophagy	Map1lc3a	0.00091	1.26049	MT fission	Tmem135	1.11e-05	-1.93873
		ER-MT contact	Dapk1	1.31e-06	2.45903	MT fusion	Chchd3	0.00025	-1.23839
		ER-endosome	Egfr	4.34e-05	1.38178	mitophagy	Optn	4.69e-05	-1.9663
		autophagosome–lysosome fusion	Ocrl	0.000751	1.16162	MT contact site	Chchd3	0.00025	-1.23839
		autophagosome–lysosome fusion	Tirap	2.99e-05	1.14013	MT contact site	Apool	6.26e-05	-1.12651
		vesicle	Adcyap1r1	0.00165	1.05936	ER-MT contact	Rmdn3	4.27e-06	-2.33823
		vesicle	Atp11a	2.46e-06	2.06812	ER-MT contact	Mcu	0.00014	-1.35899
		vesicle	Bmp2	0.000398	1.21945	Sarcoplasmic reticulum-MT	Rmdn3	4.27e-06	-2.33823
		vesicle	Clip4	9.69e-05	1.51788	ER-GC interaction	Plekha8	4.69e-05	-1.23052
		vesicle	Dab2	3.95e-06	2.68869	autophagosome-endosome/lysosome fusion	Rilp	0.000821	-1.60838
		vesicle	Eda	0.0103	1.99007	endosome-GC	Golga1	0.000503	-1.03255
		vesicle	Ergic1	0.000398	1.17903	endosome-GC	Golga4	0.000304	-1.02781
		vesicle	Gprc5a	0.0297	1.70923	vesicle	Abcd3	3.69e-05	-1.68864
		vesicle	Hip1	1.22e-05	1.43067	vesicle	Acbd5	0.000964	-1.03056
		vesicle	Mbd1	0.000809	1.23439	vesicle	Cat	2.12e-06	-2.41572
		vesicle	P4ha2	0.000149	1.54221	vesicle	Chgb	0.000337	-1.26225
		vesicle	Plin4	0.00059	1.77124	vesicle	Cyb5a	6.97e-06	-1.59735
		vesicle	Rab11fip5	0.000194	3.11654	vesicle	Dab1	2.18e-08	-4.70958
		vesicle	Runx1	2.62e-05	1.72822	vesicle	Hdhd3	5.58e-07	-3.59905
		vesicle	Tmem63a	0.00342	1.13412	vesicle	Hsd17b4	9.33e-06	-1.83405
						vesicle	Plin3	4.07e-05	-1.82633
GSE45861	Tlr2 KO	Up-regulated				Down-regulated
		Classification	gene symbol	P.Value	logFC	Classification	gene symbol	P.Value	logFC
		MT fusion	Pid1	0.00383427	1.53764	vesicle	Csf2	0.00422318	-5.38594
		MT fission and fusion	Mff	0.0108376	1.33259
		ER-MT contact	Dapk1	0.00445602	2.09411
		endosome-GC	Golga4	0.0276796	1.63738
		vesicle	Tnpo3	0.0285024	1.98735
GSE31066	Tlr4 KO+LPS	Up-regulated				Down-regulated				GSE31066	Tlr4 KO+LipidA	Up-regulated				Down-regulated
		Classification	gene symbol	P.Value	logFC	Classification	gene symbol	P.Value	logFC			Classification	gene symbol	P.Value	logFC	Classification	gene symbol	P.Value	logFC
		MT translocation	Tomm40	3.79e-08	1.01561	MT fission	Mx2	7.83e-12	-4.35484			MT translocation	Tomm40	8.97e-06	1.21206	MT fission	Mapt	0.0096	-1.12818
		ER-endosome	Stard3nl	0.000775	1.29916	MT fission	Stat2	0.00111	-1.09602			vesicle	Dpp7	6.31e-06	1.00818	MT fission	Mx2	9.02e-16	-4.27404
		vesicle	Hip1	2.41e-08	2.01037	mitophagy	Sqstm1	1.45e-10	-1.98793			vesicle	Pparg	3.37e-08	1.17009	mitophagy	Sqstm1	2e-11	-1.6495
		vesicle	Hsd3b7	1.11e-09	1.38732	mitophagy	Rnf2	5.45e-05	-1.3435			vesicle	Stk11ip	1.58e-05	1.10546	mitophagy	Rnf2	0.000538	-1.10213
						Sarcoplasmic reticulum-MT	Atp2a1	0.000381	-2.15906							Sarcoplasmic reticulum-MT	Atp2a1	8.03e-09	-2.69506
						vesicle	Ap1b1	5.18e-08	-1.42383							autophagosome-endosome/lysosome fusion	Vamp8	0.0313	-1.42274
						vesicle	Chic2	1.09e-07	-1.27174							vesicle	Ap1b1	7.62e-11	-1.63252
						vesicle	Csf2	6.5e-14	-3.44536							vesicle	Chic2	6.09e-10	-1.45249
						vesicle	Picalm	4.73e-09	-1.21856							vesicle	Csf2	9.52e-11	-3.34121
						vesicle	Rab20	1.63e-09	-2.27246							vesicle	Rab20	1.75e-07	-1.44029
						vesicle	Sqstm1	1.45e-10	-1.98793							vesicle	Sqstm1	2e-11	-1.6495
GSE103750	Tlr7 KO	Up-regulated				Down-regulated
		Classification	gene symbol	P.Value	logFC	Classification	gene symbol	P.Value	logFC
		MT translocation	Tomm7	0.000813	1.18307	MT fission	Dnm1	0.0211	-1.27541
GSE92358	Tlr3/7/9 KO day4	Up-regulated				Down-regulated				GSE92358	Tlr3/7/9 KO day6	Up-regulated				Down-regulated
		Classification	gene symbol	P.Value	logFC	Classification	gene symbol	P.Value	logFC			Classification	gene symbol	P.Value	logFC	Classification	gene symbol	P.Value	logFC
		MT biogenesis	Polg	0.0253199	3.128	MT fission	Ddhd1	0.0429721	-2.11137			MT fission	Ddhd2	0.0097259	1.6	MT contact site	Apool	0.0215185	-2.16
		MT fission	Ddhd2	0.0268789	2.40903	MT fission	Mapt	0.0070779	-1.40728			MT fission	Mapt	0.0267853	1.3	autophagosome–lysosome fusion	Mcoln1	0.0151576	-1.29
		vesicle	Eda	0.0177095	1.29119	ER-PM junctions	Jph2	0.0316705	-1.38477			ER-endosome	Egfr	0.0129672	4.04	vesicle	Adcyap1r1	0.0119704	-3.54
		vesicle	Nmrk2	0.0123163	1.05892	vesicle	Ankrd6	0.0221552	-1.01402			vesicle	Acbd5	0.0063473	2.06	vesicle	Agps	0.0023378	-3.14
		vesicle	Rc3h2	0.0028179	3.1063	vesicle	Dab1	0.0200615	-2.49374			vesicle	Bmp2	0.0282965	1.67	vesicle	Akap9	0.0024411	-1.79
						vesicle	Pou2f2	0.0004167	-3.06776			vesicle	Cdkl1	0.0452624	1.27	vesicle	Pdxdc1	0.0021388	-1.76
						vesicle	Spink5	0.0035646	-3.23772			vesicle	Dab1	0.0078014	2.08	vesicle	Pou2f2	0.0201794	-1.83
																vesicle	Synpo2	0.0191341	-1.09

## Sheet: Nrf2 deficiency
GSE7810	Nrf2-/- vs.Nrf2+/+	Up-regulated				Down-regulated
		Classification	gene symbol	P.Value	logFC	Classification	gene symbol	P.Value	logFC
		MT fission	Mx1	0.000123	2.13839	MT fusion	Usp30	0.00224	-1.04738
		MT fission	Mx2	0.000638	2.76339	mitophagy	Usp30	0.00224	-1.04738
		MT fission	Ppargc1a	0.0281	2.62065	ER-PM junctions	Jph1	0.000358	-1.33891
		MT fission	Stat2	0.00133	1.07961	vesicle	Adcyap1r1	0.0203	-1.14007
		MT fusion	Pid1	0.000169	1.56519	vesicle	Ap1g1	0.0185	-2.35753
		autophagosome–lysosome fusion	Mcoln1	0.0253	1.62129	vesicle	Clip4	0.000415	-1.09402
		vesicle	Abcd3	0.00301	2.30528	vesicle	Gprc5a	4.66e-05	-1.48403
		vesicle	Dab2	0.000291	1.27069	vesicle	Itch	0.0367	-1.18437
		vesicle	Dnaja3	0.0171	2.44663
		vesicle	Pou2f2	0.00165	1.88018
		vesicle	Ppox	0.0459	1.1792
		vesicle	Rab5c	0.000181	1.71396
		vesicle	Raly	0.000748	1.01219
		vesicle	Ranbp2	0.00143	1.3699

[truncated: 2 more sheets: Caspase 1 deficiencies, Oncogene and tumor suppressor ]
