# Supplementary material for: Organelle Crosstalk Regulators Are Regulated in Diseases, Tumors, and Regulatory T Cells: Novel Classification of Organelle Crosstalk Regulators
Source: Front Cardiovasc Med. 2021 Jul 22;8:713170. doi: 10.3389/fcvm.2021.713170 (PMC8339352; doi:10.3389/fcvm.2021.713170)
Supplement: Supplementary file 17 [file Table_2.xlsx]

## Sheet: Table 2
															Tumors
		Acute inflammation			Metabolic disease			Autoimmune disease			Organ failure				Immune system		Digestive system						Nervous system		Endocrine system		Respiratory system		Reproductive system					Urinary system					Circulation system	Others			virus infection
Gene symbol	Classification/Function	sepsis/ARDS	sepsis/shock	severe trauma	obese	type 2 diabetes	atherosclerosis	rheumatoid arthritis	autoimmune skin disease	inflammatory bowel disease	heart failure	HBV -acute liver failure	end-stage renal failure	hemodialysis	DLBC	THYM	PAAD	ESCA	STAD	READ	LIHC	COAD	LGG	GBM	THCA	ACC	LUSC	LUAD	TGCT	CESC	UCS	UCEC	OV	KIRP	KIRC	KICH	PRAD	BLCA	LAML	BRCA	SKCM	HNSC	icMERS	SARS-CoV	H1N1	H5N1	H3N2	H7N7	H7N9
		1	2	3	4	5	6	7	8	9	10	11	12	13	14	15	16	17	18	19	20	21	22	23	24	25	26	27	28	29	30	31	32	33	34	35	36	37	38	39	40	41	42	43	44	45	46	47	48
POLG	MT biogenesis													↓	↑	↑	↑								↓								↓
VCP	MT biogenesis														↑	↑	↑							↑																						↓		↓
HSPD1	MT biogenesis	↓		↓		↑		↑↓				↓	↓		↑	↑		↑	↑	↑		↑					↑		↑		↑	↑									↑		↑					↓	↓
HSPA4	MT biogenesis							↓	↑						↑	↑	↑		↑	↑	↑	↑		↑		↑					↑	↑							↓	↑	↑		↑			↓
LONP1	MT biogenesis			↓					↑						↑	↑	↑												↑										↓				↑			↓		↓	↓
COX10	MT fission														↑	↑													↓																	↓		↓	↓
DCN	MT fission					↑	↓			↑		↑			↑	↑	↑	↓		↓	↓	↓		↑	↓	↓	↓	↓	↓	↓	↓	↓	↓	↓	↓	↓	↓	↓		↓	↓		↑	↑	↑
DDHD1	MT fission		↓					↓					↓		↑	↑		↑											↓	↓			↓						↑				↑		↓	↓	↓	↓
DDHD2	MT fission		↓	↓		↓			↓				↓		↑	↑										↓				↓	↓	↓	↓					↓							↓	↓
DHODH	MT fission			↓								↓		↓	↑	↑					↓		↑	↑																									↓
DNM1	MT fission					↑↓	↓	↑						↓			↑						↓	↓	↓	↓				↓		↓		↑		↓	↓			↓	↓	↑	↑	↑
DNM2	MT fission					↑	↑	↓	↑					↓			↑						↑				↓	↓																		↓	↓	↓	↓
DNM3	MT fission					↑	↓	↓						↓		↑	↑							↓			↓	↓	↓	↓		↓		↓		↓							↑			↑		↑	↑
GGNBP1	MT fission																												↓															↓				↑	↑
INF2	MT fission	↓				↓			↑					↓	↑	↑	↑	↑					↓	↓			↓		↓						↑	↓						↑	↑		↑	↓	↑	↓	↓
KDR	MT fission								↑	↑					↑	↑	↑						↑	↑			↓	↓		↓	↓	↓		↓	↑		↓			↓				↑
LRRK2	MT fission					↑↓		↑					↓		↓	↓		↓		↓		↓			↑		↓	↓		↓	↓	↓	↓	↑	↑	↓		↓							↓
MAPT	MT fission			↓		↓			↓					↓		↑		↓		↓		↓		↓					↓	↓					↑			↓	↓	↑	↓	↓		↑	↓	↓	↓	↓	↓
MIEF1	MT fission			↓											↑	↑							↑						↓												↑
MIEF2	MT fission															↑
MTFP1	MT fission					↑	↑								↑	↑	↑			↑		↑		↑			↑		↑	↑	↑	↑	↑		↑			↑	↓		↑		↑			↓		↓	↓
MTFR1	MT fission											↓			↑	↑		↑		↑		↑		↑	↓																				↓
MTFR1L	MT fission															↑			↓	↓		↓				↓			↓	↓	↓	↓	↓					↓
MTFR2	MT fission					↑						↑			↑	↑	↑	↑	↑	↑		↑		↑			↑			↑	↑	↑	↑					↑	↓	↑		↑
MX1	MT fission							↑		↑					↑	↑	↑		↑										↑	↑			↑						↑		↑	↑	↑	↑	↑	↑	↑	↑	↑
MX2	MT fission	↑				↑		↑	↑	↑		↑		↓	↓	↓	↑	↑	↑					↑	↓						↑		↑						↑			↑	↑	↑	↑	↑	↑	↑	↑
MYO19	MT fission					↓		↑	↑					↓	↑	↑									↓	↓															↓		↓
PINK1	MT fission, mitophagy	↑						↓						↓	↓		↑			↓		↓		↓					↓				↓										↓		↓		↓	↓
PPARGC1A	MT fission			↓		↑	↓	↓	↓	↓						↑									↓		↓	↓	↓	↓					↓	↑	↓	↓		↓	↓		↑↓		↓	↓	↓	↓	↓
SLC25A46	MT fission		↓										↓	↑	↑	↑	↑												↓
STAT2	MT fission							↓								↑				↓		↓			↓	↓				↓	↓	↓	↓				↓		↑			↑	↓	↑	↑		↑		↑
TMEM135	MT fission		↓					↓	↓			↓			↑	↑	↑	↑	↑				↑														↑		↓				↓			↓	↓	↓	↓
VPS35	MT fission		↑						↓							↑	↑	↑	↑	↑																										↓			↓
ADCK1	MT fusion							↓							↑	↑																														↓		↓	↓
AFG3L2	MT fusion		↓	↓						↓				↑	↑	↑	↑																						↓
BAK1	MT fusion, ER-MT contact							↓							↑		↑		↑			↑		↑					↑	↑	↑	↑	↑							↑		↑	↑		↑				↑
BAX	MT fusion				↑	↓		↓				↑		↑	↑	↑	↑			↑	↑	↑	↑	↑					↑	↑	↑	↑		↑	↑			↑			↑		↓	↑	↓	↑	↑	↑	↓
CHCHD3	MT fusion, MT contact site								↑						↑	↑	↑				↑		↑	↑					↑				↑						↓		↑								↓
MFN1	MT fusion, ER-MT contact			↓									↓	↑	↑	↑										↓																				↓
MFN2	MT fusion, ER-MT contact										↑						↑																						↓									↓
MIGA1	MT fusion					↑																																							↓
MIGA2	MT fusion								↑																																				↓
OMA1	MT fusion, mitophagy								↓				↓		↑	↑																				↓										↑	↑	↑
PID1	MT fusion			↓								↓	↓			↑		↓		↓		↓	↑		↓	↓	↓	↓	↓	↓	↓	↓	↓	↓		↓	↓	↓		↓	↓				↑↓
PLD6	MT fusion					↑										↑													↓				↓										↑	↑	↑	↓	↑		↑
STOML2	MT fusion														↑	↑	↑							↑															↓				↑
USP30	MT fusion, mitophagy								↓	↓		↓			↑	↑													↓																↓			↓
VAT1	MT fusion					↓		↓				↑			↑	↑	↑				↑		↑	↑						↓			↓	↑							↑		↓		↓		↓	↓	↓
BNIP3	MT fission and fusion, mitophagy	↓		↓					↓	↑		↓				↑	↓		↓	↓		↓							↑						↑	↓			↓				↓				↓
DNM1L	MT fission and fusion							↓							↑	↑	↑																													↓		↓
FIS1	MT fission and fusion, ER-MT contact			↓											↑	↑	↑																						↓				↓		↓	↑		↑
GDAP1	MT fission and fusion			↓		↑			↑						↑	↑								↓								↓	↓								↑					↑		↑	↑
MFF	MT fission and fusion												↓		↑	↑							↑						↓
MUL1	MT fission and fusion														↑	↑	↑							↑																			↑
OPA1	MT fission and fusion								↑						↑	↑	↑	↑	↑								↑																			↓			↓
OPTN	mitophagy			↓			↓		↓	↓					↑	↑	↑				↑			↓					↓		↓								↓				↓		↑		↑
SQSTM1	mitophagy, vesicle						↑	↓							↑	↑	↑				↑																		↓		↑		↑	↑		↓
PARL	mitophagy														↑	↑	↑										↑															↑
RING1	mitophagy														↑	↑													↓							↓
RNF2	mitophagy			↓				↑							↑	↑	↑	↑	↑	↑			↑	↑			↑		↑				↑								↑							↓
ATG9A	mitophagy								↑↓								↑												↓																	↓		↓	↓
VMP1	mitophagy		↑				↑		↑	↑						↓	↑						↑	↑										↑		↓					↑				↑
CALCOCO2	mitophagy																↑						↑		↓	↓	↓		↓	↓	↓	↓	↓			↓							↓		↑	↓		↓	↓
ATG4A	mitophagy														↑	↑								↑																						↑			↑
ATG7	mitophagy		↑				↑	↓									↑																													↓		↓	↓
ATG3	mitophagy			↓				↑						↑			↑							↑
ATG12	mitophagy			↓				↑						↑	↑	↑								↑																						↑	↓		↑
ATG5	mitophagy			↓										↑	↑	↑	↑		↑										↑														↑						↑
ATG10	mitophagy						↑↓								↑	↑																														↓	↓		↓
ATG13	mitophagy															↑													↓																	↓		↓
TBK1	mitophagy, vesicle														↑		↑
GABARAP	mitophagy																↑						↑	↑					↓														↓		↓
MAP1LC3A	mitophagy	↑				↑	↓	↑	↑						↑		↑			↓			↓	↓	↓		↓	↓	↓	↓											↓
VDAC1	mitophagy,ER-MT contact, Sarcoplasmic reticulum-MT	↓						↑						↓	↑	↑	↑		↑	↑		↑								↑	↑	↑							↓	↑	↑		↑				↓		↓
BNIP3L	mitophagy					↓						↑		↓	↓		↑		↑				↑	↑									↓		↑	↓			↓				↓		↓	↑	↑↓	↑
FUNDC1	mitophagy		↓												↑	↑	↑																						↓										↑
BCL2L13	mitophagy							↑							↑	↑	↑						↑																				↑		↑	↑		↑
FKBP8	mitophagy	↑		↑		↑		↓		↑				↓	↓	↓	↑												↓
GABARAPL2	mitophagy																↑																						↓				↓
TOMM5	MT translocation		↓												↑	↑	↑		↑	↑				↑							↑		↑						↓							↑		↑
TOMM6	MT translocation														↑	↑	↑			↑	↑	↑									↑								↓				↓			↑		↑
TOMM7	MT translocation	↓													↑	↑					↑								↑														↓					↑
TOMM20	MT translocation	↓	↓	↓									↓	↑	↑	↑				↑	↑	↑																	↓
TOMM22	MT translocation														↑	↑	↑			↑	↑	↑		↑			↑														↑					↑		↑
TOMM40	MT translocation	↓						↓							↑	↑	↑		↑	↑	↑	↑					↑		↑	↑	↑	↑	↑					↑	↓				↑
TOMM70	MT translocation		↓	↓									↓
CHCHD6	MT contact site						↑	↓							↑	↑	↑				↑	↑							↓										↓		↑					↑		↑
APOO	MT contact site														↑	↑	↑			↑							↑			↑	↑	↑	↑		↓				↓	↑	↑
APOOL	MT contact site									↓		↓			↑	↑																											↑
IMMT	MT contact site	↓													↑	↑	↑																										↓			↓		↑	↓
RMDN3	ER-MT contact, Sarcoplasmic reticulum-MT														↑	↑	↑
VAPB	ER-MT contact, ER-GC interaction, Sarcoplasmic reticulum-MT					↓								↓	↑	↑	↑		↑										↑										↓							↑			↑
VAPA	ER-MT contact, ER-GC interaction						↓		↑				↓				↑						↑	↑															↓				↑			↑			↑
BCAP31	ER-MT contact															↑	↑			↑	↑	↑																	↓				↓			↓		↓	↓
MCU	ER-MT contact																↑	↑	↑															↑							↓					↓		↓
ITPR1	ER-MT contact, Sarcoplasmic reticulum-MT			↓		↓	↑	↓		↓			↓	↑	↑	↑	↑			↓		↓	↓	↓	↓		↓	↓	↓	↓	↓	↓	↓	↓				↓					↑		↓		↓	↓	↓
HSPA9	ER-MT contact, Sarcoplasmic reticulum-MT	↓		↓		↓		↑					↓	↑	↑	↑	↑																						↓				↑			↓		↓
DAPK1	ER-MT contact				↓		↑	↓								↑		↑		↓		↓			↓	↓	↓	↓			↓		↓			↓									↓
SIGMAR1	Sarcoplasmic reticulum-MT	↓				↓									↑	↑			↑	↑		↑		↑																			↑↓						↓
ATP2A1	Sarcoplasmic reticulum-MT					↓																			↓				↓													↓	↑			↑	↑	↑	↑
OSBPL8	Sarcoplasmic reticulum-MT		↑	↓			↑	↑		↑		↑					↑		↑				↑									↓															↓
OSBPL5	Sarcoplasmic reticulum-MT, vesicle					↓			↓			↑				↑	↑								↓	↓	↓	↓		↓	↓	↓	↓					↓	↑		↓					↓		↓	↓
ORAI1	ER-PM junctions								↑						↑		↑	↑	↑				↑	↑					↑	↑			↑						↑							↓		↓
STIM1	ER-PM junctions																↑												↓	↓	↓	↓	↓			↑		↓			↓							↓	↓
SEC61B	ER-PM junctions							↑							↑	↑							↑	↑															↓							↑		↑
JPH1	ER-PM junctions									↑		↓				↑		↑	↑	↑		↑	↓	↓																					↓	↓		↓
JPH2	ER-PM junctions					↑		↓						↓				↓		↓		↓	↑				↓	↓		↓	↓	↓			↑		↓	↓		↓	↓				↑
JPH3	ER-PM junctions			↓		↑		↑						↓									↓	↓																			↑	↑	↑	↑		↑
JPH4	ER-PM junctions																						↓	↓			↓	↓		↓	↓	↓	↓	↓	↓	↓	↓											↑
PTPN1	ER-PM junctions, ER-endosome													↓	↑		↑							↑				↓											↓				↑
STX1A	ER-PM junctions							↑						↓			↑	↑					↓	↓	↓												↓		↓			↑	↑	↑	↑	↓		↓
SEC22B	ER-PM junctions					↑		↓								↑																																↑
PLEKHA8	ER-GC interaction		↓			↑									↑	↑													↑										↓							↓	↓	↓
PITPNM1	ER-GC interaction																↑		↑				↓	↓		↓							↑			↓	↓											↓	↓
OSBP	ER-GC interaction											↓			↑	↑										↓
STX5	ER-GC interaction								↑																																					↓		↓
STARD3	ER-endosome																↑										↓		↓				↓										↓			↓		↓
EGFR	ER-endosome			↓		↓	↑↓	↑				↓		↓		↑							↑	↑		↓						↓	↓		↑					↓	↓		↑			↓		↓	↓
OSBPL1A	ER-endosome			↑↓				↓	↓							↑	↑			↓		↓	↓		↓					↓	↓	↓						↓	↑		↑
STARD3NL	ER-endosome												↓		↑	↑	↑	↑					↑	↑																	↑								↑
RAB7A	ER-endosome, autophagosome-endosome/lysosome fusion			↓									↓	↓			↑		↑										↑												↑
NPC1	ER-endosome					↓		↑					↓	↓	↑	↑	↑						↑			↓					↓		↓			↑							↑					↓
OCRL	autophagosome–lysosome fusion															↑													↓		↓	↓	↓													↓			↓
MCOLN1	autophagosome–lysosome fusion						↑↓	↓				↑					↑										↓	↓																	↓
TLR9	autophagosome–lysosome fusion							↑	↑																														↑
TIRAP	autophagosome–lysosome fusion					↑↓													↑												↓	↓							↑				↓			↓		↓
VAMP8	autophagosome-endosome/lysosome fusion				↑		↑	↓						↑	↑	↑	↑			↑		↑	↑	↑	↑				↑	↑	↑	↑	↑							↑	↓		↓
PLEKHM1	autophagosome-endosome/lysosome fusion																↑	↓													↓								↑		↓		↑			↓		↓
RILP	autophagosome-endosome/lysosome fusion																						↓				↓													↓			↓					↓
ATG14	autophagosome-endosome/lysosome fusion			↓												↑															↓		↓						↑				↓		↓	↓	↓	↓
VPS39	autophagosome-endosome/lysosome fusion							↓	↑							↑				↓											↓		↓						↑									↓
VPS41	autophagosome-endosome/lysosome fusion			↓				↓					↓		↑	↑	↑																↓										↓		↓			↓	↓
SNAP29	autophagosome-endosome/lysosome fusion													↑	↑	↑	↑						↑	↑					↓										↓							↓		↓
STX17	autophagosome-endosome/lysosome fusion						↓								↑	↑													↓		↓	↓	↓										↓		↑
TBC1D23	endosome-GC					↑									↑	↑								↑					↑																			↓
GOLGA1	endosome-GC								↑					↓															↓		↓	↓																↓
GOLGA4	endosome-GC			↓											↑	↑																														↓		↓	↓
FAM91A1	endosome-GC												↓			↑	↑	↑	↑					↑																			↑				↓	↓
AASS	vesicle			↓	↓	↓	↓	↓	↓	↓	↓	↓		↓		↑	↓	↓	↓	↓	↓	↓	↑	↑	↓	↓	↓	↓		↓	↓	↓	↓			↓	↓	↓		↓			↓		↓		↓	↓	↓
ABCD3	vesicle							↑				↓			↑	↑							↑	↑												↓									↓	↓	↓	↑	↓
ABHD14A	vesicle							↓							↑	↑	↑													↓											↑		↓
ACAA1	vesicle								↑									↓									↓								↓	↓							↓			↓		↓	↓
ACBD5	vesicle					↑			↑				↓		↑	↑	↑	↑	↑	↑		↑	↑						↓														↓	↑		↓		↓	↑
ADCYAP1R1	vesicle													↓						↓		↓	↑		↓					↓	↓	↓								↓
AGPS	vesicle												↓		↑	↑	↑	↑	↑				↑	↑																	↑		↑		↓	↓	↓
AKAP9	vesicle									↓		↓	↓	↓	↑	↑											↓				↓		↓						↑				↓		↓	↓	↓	↓
ANKFY1	vesicle					↑↓			↑					↓		↑				↓		↓	↑	↑		↓					↓	↓	↓						↑				↓		↑	↑	↑	↑	↑
ANKRD2	vesicle										↓												↓	↓					↑						↓	↓					↓				↓		↓	↓	↑
ANKRD6	vesicle			↓												↑				↓		↓	↑						↓	↓		↓	↓			↓			↑				↓		↓	↓	↓	↓
AP1B1	vesicle						↑	↓	↑↓						↑	↑	↑																						↑				↓			↓		↓	↓
AP1G1	vesicle												↓										↑						↓		↓
ARCN1	vesicle														↑	↑	↑		↑																								↑			↑		↓
ATP11A	vesicle			↑↓			↓		↑	↑			↓		↓		↑	↑	↑	↑		↑	↑			↓	↓				↓	↓			↑	↓			↑							↓		↓	↓
ATP23	vesicle					↑			↓	↓																																			↓
AZU1	vesicle	↑	↑	↑		↑↓		↓						↓	↓	↓								↓			↓	↓	↓										↑				↑		↓
BMP2	vesicle						↓	↓				↑		↓			↑	↑					↑	↑			↓	↓												↓	↓	↑			↑	↓	↓	↑↓	↓
C7orf43	vesicle													↓											↓				↓												↓					↓	↓	↓
CAT	vesicle			↑			↑↓	↓	↓					↓									↑	↑		↓	↓	↓		↓					↓				↑	↓	↓		↓		↓		↓		↓
CCDC93	vesicle													↓											↓	↓	↓	↓	↓		↓	↓	↓				↓											↓
CCZ1	vesicle					↑			↑					↓	↑	↑	↑							↑										↑									↓			↑		↑
CCZ1B	vesicle					↑			↓					↓	↑	↑	↑							↑										↑
CD24	vesicle	↑		↑		↓	↓	↓	↑			↑		↓	↑	↓		↓	↑	↑	↑	↑	↑	↑			↑	↑	↑	↑	↑	↑	↑	↑			↑	↑	↓	↑	↓	↓				↓	↓	↓	↓
CDKL1	vesicle						↓	↑		↓		↑					↑		↑	↓		↓			↓		↓	↓		↓	↓	↓	↓	↓	↓			↓					↓		↓		↑	↑
CHGB	vesicle													↓		↑	↑		↓			↓		↓					↓				↓	↓	↓	↓
CHIC2	vesicle												↓				↑						↑	↑					↓												↓		↑					↓
CLIP4	vesicle		↓	↓					↓				↓			↑	↑			↓		↓						↓	↓		↓	↓	↓				↓	↓		↓	↓		↑		↓	↓		↓	↓
CLOCK	vesicle			↓		↓							↓	↓		↑	↑		↑										↓														↑		↓	↓	↓	↓	↓
CLTA	vesicle			↓					↑			↑			↑	↑	↑				↑
CLTC	vesicle			↓											↑	↑	↑	↑	↑										↑											↑	↑		↑			↓		↓
CNNM2	vesicle			↓					↓	↓						↑		↑	↑																										↓	↓	↓	↓	↓
CSF2	vesicle							↑						↓			↑								↑																	↑		↑	↑↓
CSTF2T	vesicle							↓					↓		↑	↑	↑						↑																							↓			↓
CTAG2	vesicle						↑							↓															↓										↓
CTSA	vesicle		↑				↑	↓	↑	↓							↑	↑	↑		↑																		↑		↑					↓		↓	↓
CYB5A	vesicle			↓		↓	↓	↓				↓			↑	↑							↑	↑		↓	↓						↓	↓		↓	↑		↓		↓		↓		↓
CYP27C1	vesicle																												↑												↓	↑
DAB1	vesicle											↓		↓										↓																						↑	↑	↑
DAB2	vesicle														↑	↑	↑	↑	↑				↑	↑	↓		↓	↓		↓		↓	↓		↑	↓				↓				↑		↓	↓	↓	↓
DBH	vesicle					↓								↓							↓		↓			↓
DNAJA3	vesicle	↓										↓			↑	↑																											↑			↓		↓
DPP7	vesicle							↓	↑			↑			↑	↑	↑												↓																				↓
DRAM2	vesicle							↓				↑			↑	↑	↑						↑	↑																			↓
DYRK4	vesicle			↓	↓			↓							↑	↑								↑					↓														↓			↑		↑
ECI2	vesicle	↓	↓	↓					↓			↓			↑	↑			↓	↓			↑	↑						↓			↓						↓				↓		↓		↓
EDA	vesicle			↑↓		↑↓		↓						↓		↑										↑		↓		↓			↓								↓				↓	↓	↓	↓	↓
EIF4ENIF1	vesicle													↓	↑	↑	↑												↓	↓	↓	↓							↑							↓		↓	↑
EPS15	vesicle								↓				↓		↑	↑	↑														↓	↓											↓			↑	↑	↑	↑
ERGIC1	vesicle																↑						↑	↑											↑		↑		↑	↑			↓						↓
FAF2	vesicle								↓						↑	↑	↑		↑					↑																			↑					↓
FYCO1	vesicle															↑	↑			↓		↓					↓			↓	↓	↓	↓			↑		↓								↓		↓	↓
GPRC5A	vesicle			↓				↑	↑	↑							↑	↑	↑	↑		↑		↑			↓		↑			↑		↓	↓					↑			↑		↑
GRN	vesicle		↑	↑			↑	↓	↑			↑		↑	↑		↑		↑		↑		↑	↑					↑	↑	↑	↑	↑	↑							↑		↓			↓	↓	↑↓	↓
GTPBP2	vesicle								↑					↓											↓		↓										↓		↓				↑	↑	↑	↓	↑		↑
HDHD3	vesicle														↑	↑				↑			↓													↓					↓					↓	↓	↓
HEXIM1	vesicle							↑								↑	↑																			↓										↑			↑
HGS	vesicle							↓								↑	↑												↓														↑		↓	↓		↓
HIP1	vesicle		↑					↓						↓			↑	↑	↑				↑	↑			↓		↓	↓						↓					↑	↑	↓		↓	↑	↓	↑	↓
HSD17B4	vesicle							↓	↓			↓		↑	↑	↑											↓																↓		↓			↓	↓
HSD3B7	vesicle					↓	↑		↑						↑		↑		↑					↑									↑	↑	↑	↓			↓						↑
IGF2R	vesicle		↑					↓	↓								↑	↑	↑				↑	↑															↓		↑		↑			↓		↓	↓
ITCH	vesicle									↓		↓					↑		↑										↓														↓			↓		↓
ITM2B	vesicle	↑		↓				↓					↓		↓		↑		↑				↑	↑							↓								↑				↓		↑				↓
KLRG1	vesicle		↓	↓					↑				↓	↓	↑																					↓					↑				↓	↑	↑	↑
LAMP3	vesicle			↓				↑	↑	↑		↑		↓	↑	↑	↑	↑	↑	↑		↑			↑		↓	↓	↓	↑	↑	↑	↑					↑		↑		↑		↑	↑	↑	↑	↑	↑
MBD1	vesicle						↓		↑						↑	↑				↓					↓				↓		↓	↓	↓													↓		↓
MEF2D	vesicle					↓	↑										↑			↓		↓					↓			↓	↓	↓	↓					↓	↑				↓			↑	↑↓	↓
MIA3	vesicle											↓			↑	↑		↑																									↓			↓		↓
MITD1	vesicle												↓		↑	↑	↑																			↓										↓		↓	↓
NACC1	vesicle							↑	↑						↑	↑	↑	↑	↑										↑	↑		↑	↑							↑	↑				↑
NMRK2	vesicle					↑								↓												↑			↑													↓
NOV	vesicle			↓			↓	↑						↓			↑						↓		↓	↓			↓	↓			↑							↓			↑		↑		↑
NSDHL	vesicle											↓			↑	↑	↑			↑		↑	↑							↑									↓				↓			↓	↓	↓	↓
P4HA2	vesicle							↑	↑↓						↑	↑					↑				↑	↑									↑				↓			↑	↑			↓		↑↓	↓
PDCD6IP	vesicle																↑						↑	↑		↓					↓	↓											↓		↓			↓	↓
PDXDC1	vesicle						↓	↓							↑	↑													↓											↑			↓
PEX14	vesicle								↑					↓	↑	↑	↑																						↓						↑	↓		↓	↓
PICALM	vesicle		↑										↓		↓		↑														↓	↓							↓				↑
PLCH1	vesicle					↑	↓	↑						↓		↑		↑		↑		↑		↓	↓				↓			↑		↑											↑	↓		↓	↓
PLIN3	vesicle		↑														↑						↑	↑												↓							↓					↓
PLIN4	vesicle											↓			↓	↓	↓	↓	↓	↓	↓	↓	↓	↓	↓		↓	↓	↓	↓	↓	↓	↓				↓	↓	↑	↓	↓	↓	↑↓			↓	↓	↑↓
PNPLA2	vesicle					↑↓		↑↓						↓	↓										↓		↓	↓	↓		↓									↓	↓		↑↓			↑	↑	↓	↑
POU2F2	vesicle					↑		↓	↑	↑		↑			↑	↓		↑	↑	↓									↓						↑				↑				↑	↑		↑		↑
PPARG	vesicle			↑		↑↓		↑	↑↓	↓				↓			↑			↑		↑			↓		↓			↓		↓	↓							↓	↓	↓	↓
PPOX	vesicle							↓	↓			↑			↑	↑				↓		↓			↓								↓			↓							↓			↓	↓		↓
PUSL1	vesicle														↑	↑																							↓							↓			↓
RAB11A	vesicle							↑	↓				↓	↑	↑	↑	↑		↑	↑		↑		↑									↑				↑		↓				↓						↓
RAB11FIP1	vesicle	↑								↓		↑		↓			↑		↑	↑		↑							↑											↑	↓	↓	↓	↑	↑	↓		↓
RAB11FIP5	vesicle								↓							↑	↑						↓	↓					↓		↓	↓							↓				↓			↓	↓	↓
RAB20	vesicle		↑				↑	↓								↓	↑	↑		↑		↑	↑	↑			↓				↑	↑				↓					↑	↑			↑	↓	↓	↓	↓
RAB30	vesicle		↓				↓	↑↓						↓	↑								↑			↓				↓	↓	↓	↓					↓					↑		↑		↓		↑
RAB5C	vesicle					↓	↑	↓	↑								↑						↑	↑																						↑		↑
RALY	vesicle							↓	↑						↑	↑	↑			↑	↑		↑	↑																									↓
RANBP2	vesicle							↓					↓		↑	↑		↑															↓												↓			↓
RANGAP1	vesicle							↓						↓	↑	↑	↑			↑		↑		↓			↑		↓	↑		↑											↑		↑	↓		↓
RC3H2	vesicle							↑							↑	↑	↑						↑																							↑		↑	↑
RPS6KC1	vesicle														↑	↑																									↑				↑
RPTOR	vesicle					↑			↑						↑	↑	↑	↑																									↑			↓		↓	↓
RUNX1	vesicle								↑							↑	↑	↑	↑	↑		↑		↑						↑	↑	↑			↑				↑				↑		↓	↑↓	↑	↑↓	↑
SAMD9	vesicle							↑	↑			↑					↑		↑				↑	↑					↑										↑	↑	↑		↓	↑	↑	↑	↑	↑	↑
SEC23IP	vesicle			↓									↓	↓	↑	↑	↑	↑	↑				↑	↑																			↑			↓		↓
SERPINA1	vesicle	↑	↑	↑	↑	↑↓	↑	↑		↑		↓		↓	↓	↓	↑	↑	↑	↑		↑	↑	↑	↑		↓		↑		↑	↑	↑		↑	↓			↑	↑	↑	↑	↑	↑↓	↑↓				↓
SERTM1	vesicle																						↓	↓	↓		↓	↓		↓	↓	↓
SET	vesicle	↓		↓					↓					↑	↑	↑	↑		↑	↑		↑	↑	↑			↑		↑										↓	↑			↑	↑		↑		↑
SNX1	vesicle			↓		↓	↑	↓					↓	↓		↑	↑						↑	↑																			↓					↓
SPINK5	vesicle															↑	↑	↓									↑														↓	↓			↓				↓
STK11IP	vesicle															↑									↓		↓	↓	↓			↓	↓			↓	↓									↓	↓	↓	↓
STX16	vesicle			↓									↓												↓	↓	↓	↓		↓	↓	↓	↓				↓									↑
SYNDIG1	vesicle					↓								↓		↑	↑								↓					↓			↑	↓		↓				↑
SYNPO2	vesicle					↓	↑↓					↑				↑	↑	↓	↓	↓		↓			↓	↓	↓	↓	↓	↓	↓	↓	↓	↓		↓	↓	↓		↓	↓	↓			↑	↑	↑	↑	↑
TMEM63A	vesicle							↓	↑					↓											↓	↓	↓		↑	↓	↓		↓			↓	↓								↑	↓		↓	↓
TNPO3	vesicle									↓					↑	↑	↑						↑	↑															↓				↑			↓	↓	↓
TYR	vesicle					↓								↓																											↑
VAC14	vesicle													↓	↑	↑	↑	↑	↑														↑	↑					↑				↓		↑	↓		↓	↓
VPS26A	vesicle														↑	↑	↑												↓
VTI1B	vesicle														↑	↑	↑																										↓
ZDHHC13	vesicle								↑			↑			↑	↑	↑			↑		↑					↑		↓	↑			↑								↓		↑					↓
ZFYVE16	vesicle							↓	↓																						↓	↓	↓								↑		↓			↓		↓
ZFYVE9	vesicle					↑								↓		↑																													↓	↓	↓	↓
ZNF266	vesicle		↓	↓								↑				↑				↓		↓			↓		↓	↓			↓	↓	↓				↓				↓					↓	↓	↓
ZNF326	vesicle					↓			↑	↓		↓				↑																											↓			↑	↓	↑	↑
Up-regulated	Number	9	13	7	3	27	20	34	46	14	1	24	0	16	133	166	150	40	55	37	19	33	63	71	6	4	14	1	31	18	19	20	24	13	18	4	5	6	30	19	34	17	58	21	35	40	21	38	31
	%	3.35821	4.85075	2.61194	1.1194	10.0746	7.46269	12.6866	17.1642	5.22388	0.373134	8.95522	0	5.97015	49.6269	61.9403	55.9701	14.9254	20.5224	13.806	7.08955	12.3134	23.5075	26.4925	2.23881	1.49254	5.22388	0.373134	11.5672	6.71642	7.08955	7.46269	8.95522	4.85075	6.71642	1.49254	1.86567	2.23881	11.194	7.08955	12.6866	6.34328	21.6418	7.83582	13.0597	14.9254	7.83582	14.1791	11.5672
Down-regulated	Numer	13	15	49	3	28	19	58	27	17	2	25	38	63	12	10	3	12	7	29	5	25	18	23	38	28	47	32	64	43	51	49	53	12	10	38	20	20	49	19	33	9	63	1	46	93	45	103	72
	%	4.85075	5.59701	18.2836	1.1194	10.4478	7.08955	21.6418	10.0746	6.34328	0.746269	9.32836	14.1791	23.5075	4.47761	3.73134	1.1194	4.47761	2.61194	10.8209	1.86567	9.32836	6.71642	8.58209	14.1791	10.4478	17.5373	11.9403	23.8806	16.0448	19.0299	18.2836	19.7761	4.47761	3.73134	14.1791	7.46269	7.46269	18.2836	7.08955	12.3134	3.35821	23.5075	0.373134	17.1642	34.7015	16.791	38.4328	26.8657
Uncertain	Numer	0	0	3	0	9	5	3	4	0	0	0	0	0	0	0	0	0	0	0	0	0	0	0	0	0	0	0	0	0	0	0	0	0	0	0	0	0	0	0	0	0	4	1	3	1	2	5	0
	%	0	0	1.1194	0	3.35821	1.86567	1.1194	1.49254	0	0	0	0	0	0	0	0	0	0	0	0	0	0	0	0	0	0	0	0	0	0	0	0	0	0	0	0	0	0	0	0	0	1.49254	0.373134	1.1194	0.373134	0.746269	1.86567	0
12 OCRGs (LAMP3, SERPINA1, CD24, MX1, BAX, MX2, GRN, MTFP1, MTFR2, SAMD9, VAMP8 and RUNX1) were upregulated in more than 30% of the total 54 diseases and inflammatory factor or virus-treated cells.Seven OCRGs（TOMM70, RILP, C7orf43, CCDC93, DBH, SERTM1 and TYR) were only downregulated.10 OCRGs (AASS, PLIN4, ITPR1, PID1, SYNPO2, DCN, MAPT, PPARGC1A, CLIP4 and CDKL1) were downregulated in more than …
[truncated: 12 more columns]
