# Supplementary material for: Organelle Crosstalk Regulators Are Regulated in Diseases, Tumors, and Regulatory T Cells: Novel Classification of Organelle Crosstalk Regulators
Source: Front Cardiovasc Med. 2021 Jul 22;8:713170. doi: 10.3389/fcvm.2021.713170 (PMC8339352; doi:10.3389/fcvm.2021.713170)
Supplement: Supplementary file 18 [file Table_3.xlsx]

## Sheet: Sheet1
Diseases
GSE32707	housekeeping	P.Value	logFC	FC	housekeeping	P.Value	logFC	FC	housekeeping	P.Value	logFC	FC	housekeeping	P.Value	logFC	FC	GSE13904	housekeeping	P.Value	logFC	FC	housekeeping	P.Value	logFC	FC	housekeeping	P.Value	logFC	FC	housekeeping	P.Value	logFC	FC	GSE5580	housekeeping	P.Value	logFC	FC	housekeeping	P.Value	logFC	FC	housekeeping	P.Value	logFC	FC	GSE2508	housekeeping	P.Value
	CHMP2A	0.00101	0.679954	1.60209	CHMP2A	0.0212	0.458	1.37364	CHMP2A	0.0778	0.473095	1.38808	CHMP2A	0.000944	0.945	1.92519		CHMP2A	5.48e-06	0.854018	1.80753	CHMP2A	1.79e-05	0.936131	1.91339	CHMP2A	5.48e-05	0.84861	1.80077	CHMP2A	6.83e-06	1.02588	2.0362		CHMP2A	0.431	-0.251322	0.840126	CHMP2A	0.179	-0.45624	0.728884	CHMP2A	0.448	-0.259998	0.835089		CHMP2A	0.728884
	EMC7	0.23	-0.203762	0.868283	EMC7	0.235	-0.139	0.908148	EMC7	0.008	-0.723127	0.605783	EMC7	0.149	-0.225	0.855595		EMC7	0.00791	0.30998	1.23969	EMC7	0.00308	0.307787	1.23781	EMC7	2.52e-05	0.420527	1.33842	EMC7	0.000724	0.339914	1.26568		EMC7	0.545	-0.195268	0.87341	EMC7	0.258	-0.334159	0.793246	EMC7	0.418	-0.250845	0.840404		EMC7	0.793246
	GPI	0.0352	-0.547389	0.684257	GPI	0.139	-0.339	0.790589	GPI	0.014	-0.814179	0.568732	GPI	0.471	-0.238	0.84792		GPI	0.363	0.217545	1.16275	GPI	0.235	0.269802	1.20564	GPI	0.0066	0.706565	1.63191	GPI	0.01	0.620252	1.53714		GPI	0.626	0.153695	1.11241	GPI	0.198	-0.359969	0.779181	GPI	0.0682	0.742878	1.67351		GPI	0.779181
	PSMB2	0.0137	-0.67671	0.62559	PSMB2	0.0753	-0.443	0.735603	PSMB2	0.0103	-0.917664	0.529366	PSMB2	0.173	-0.485	0.714497		PSMB2	6.8e-06	-0.758866	0.590961	PSMB2	0.0187	-0.464488	0.724728	PSMB2	4.67e-09	-0.829074	0.56289	PSMB2	8.06e-07	-0.77734	0.583442		PSMB2	0.506	-0.238377	0.847698	PSMB2	0.241	-0.407138	0.754118	PSMB2	0.645	0.131954	1.09578		PSMB2	0.754118
	PSMB4	0.131	-0.34033	0.789861	PSMB4	0.591	-0.0893	0.939979	PSMB4	0.0264	-0.604058	0.657901	PSMB4	0.865	-0.0387	0.973532		PSMB4	0.144	0.180079	1.13295	PSMB4	0.259	0.170875	1.12574	PSMB4	0.515	0.101415	1.07283	PSMB4	0.205	0.185107	1.1369		PSMB4	0.154	-0.516246	0.699189	PSMB4	0.0663	-0.650973	0.636851	PSMB4	0.101	-0.537919	0.688764		PSMB4	0.636851
	RAB7A	0.188	0.358534	1.28212	RAB7A	0.0442	0.402	1.32134	RAB7A	0.809	-0.0940101	0.936915	RAB7A	0.0218	0.635	1.55294		RAB7A	6.43e-07	0.813941	1.75801	RAB7A	6.34e-05	0.755175	1.68784	RAB7A	8.89e-06	0.876248	1.8356	RAB7A	7.32e-06	0.966506	1.9541		RAB7A	0.0196	-1.57376	0.335932	RAB7A	0.295	-0.327738	0.796785	RAB7A	0.108	-1.29695	0.406985		RAB7A	0.796785
	SNRPD3	0.0219	-0.179237	0.88317	SNRPD3	0.545	-0.0487	0.966807	SNRPD3	0.0299	-0.196792	0.872489	SNRPD3	0.0776	-0.184	0.880259		SNRPD3	0.0282	-0.314502	0.804128	SNRPD3	0.912	-0.020203	0.986094	SNRPD3	0.287	-0.175453	0.885489	SNRPD3	0.124	-0.264079	0.83273		SNRPD3	0.0539	-0.816981	0.567629	SNRPD3	0.0884	-0.664909	0.630729	SNRPD3	0.319	-0.35041	0.784361		SNRPD3	0.630729
	VPS29	0.139	-0.273588	0.82726	VPS29	0.339	-0.159	0.895646	VPS29	0.0432	-0.472533	0.720698	VPS29	0.15	-0.337	0.791686		VPS29	0.000376	0.308338	1.23828	VPS29	7.79e-05	0.390445	1.3108	VPS29	4.69e-07	0.411009	1.32962	VPS29	1.66e-08	0.463656	1.37903		VPS29				VPS29				VPS29					VPS29	0
	VCP	0.224	-0.170158	0.888745	VCP	0.0171	-0.333	0.793884	VCP	0.0616	-0.337636	0.791337	VCP	0.948	-0.0113	0.992198		VCP	0.000484	0.450704	1.36671	VCP	0.0318	0.286237	1.21946	VCP	0.000444	0.437354	1.35412	VCP	0.000194	0.501988	1.41616		VCP	0.603	-0.174489	0.886081	VCP	0.538	-0.206515	0.866628	VCP	0.327	-0.343713	0.788011		VCP	0.866628
	ACTB	0.00497	0.347456	1.27232	ACTB	0.0218	0.283	1.21672	ACTB	0.397	-0.314065	0.804372	ACTB	0.054	0.319	1.24747		ACTB	4.07e-05	0.37672	1.29839	ACTB	0.00104	0.32821	1.25546	ACTB	4.44e-05	0.375355	1.29716	ACTB	5.25e-07	0.467883	1.38308		ACTB	0.345	0.485605	1.40017	ACTB	0.509	0.357102	1.28085	ACTB	0.654	-0.123299	0.918086		ACTB	1.28085
	RPL27	0.192	-0.378177	0.769409	RPL27	0.43	0.2	1.1487	RPL27	0.0389	-0.992213	0.502706	RPL27	0.657	-0.158	0.896267		RPL27	0.000582	-0.606639	0.656725	RPL27	0.238	-0.208148	0.865648	RPL27	0.02	-0.431074	0.741709	RPL27	0.0097	-0.506387	0.703983		RPL27	0.0142	-0.842993	0.557486	RPL27	0.0585	-0.605268	0.657349	RPL27	0.0462	-0.596289	0.661453		RPL27	0.657349
	OAZ1	0.0169	0.297962	1.22941	OAZ1	0.012	0.327	1.2544	OAZ1	0.829	-0.0769433	0.948064	OAZ1	0.0487	0.366	1.28877		OAZ1	0.267	0.0741156	1.05272	OAZ1	0.741	0.0255054	1.01784	OAZ1	0.23	0.0577176	1.04082	OAZ1	0.149	0.0591168	1.04183		OAZ1	0.759	-0.0957351	0.935795	OAZ1	0.58	-0.159676	0.895226	OAZ1	0.768	0.115729	1.08352		OAZ1	0.895226
Mean				0.976876				1.02879				0.777204				1.08053					1.17574				1.21254				1.24094				1.27252					0.823267				0.801804				0.888724
Virus treated
GSE79218	houskeeping	P.Value	logFC	FC	houskeeping	P.Value	logFC	FC	houskeeping	P.Value	logFC	FC	houskeeping	P.Value	logFC	FC	houskeeping	P.Value	logFC	FC	GSE47960	houskeeping	P.Value	logFC	FC	houskeeping	P.Value	logFC	FC	houskeeping	P.Value	logFC	FC	houskeeping	P.Value	logFC	FC	houskeeping	P.Value	logFC	FC	houskeeping	P.Value	logFC	FC	houskeeping	P.Value	logFC	FC
	CHMP2A	0.556	0.0358655	1.02517	CHMP2A	4.12e-08	-0.979386	0.507195	CHMP2A	1.77e-10	-1.452	0.365514	CHMP2A	2.31e-09	-1.52501	0.347478	CHMP2A	0.00053	-0.706984	0.612599		CHMP2A	0.138	-0.19099	0.876004	CHMP2A	0.37	0.148003	1.10803	CHMP2A	0.259	-0.141	0.90689	CHMP2A	0.494568	-0.0928457	0.937671	CHMP2A	0.411	-0.117132	0.922019	CHMP2A	0.311	-0.151374	0.900393	CHMP2A	0.0879	-0.208	0.865737
	EMC7				EMC7				EMC7				EMC7				EMC7					EMC7	0.34	0.0935829	1.06702	EMC7	0.882	0.0181917	1.01269	EMC7	0.678	-0.0433	0.970433	EMC7	0.33539	-0.12886	0.914554	EMC7	0.135	-0.133491	0.911623	EMC7	0.103	-0.202578	0.868997	EMC7	0.357	-0.105	0.929805
	GPI	0.49	0.0657142	1.0466	GPI	2.93e-05	-0.450448	0.731816	GPI	6.55e-05	-0.981335	0.506511	GPI	8.56e-05	-0.618585	0.651309	GPI	0.833	0.0236612	1.01654		GPI	0.716	-0.0494823	0.966283	GPI	0.849	0.0264386	1.01849	GPI	0.00925	0.451	1.36699	GPI	0.280086	0.230704	1.17341	GPI	0.296	0.106185	1.07638	GPI	0.821	0.0404329	1.02842	GPI	0.116	0.286	1.21926
	PSMB2	0.0797	0.177485	1.13091	PSMB2	2.42e-06	-0.604074	0.657894	PSMB2	1.4e-05	-0.552285	0.681939	PSMB2	0.00189	0.583092	1.49806	PSMB2	4.26e-06	0.766538	1.70118		PSMB2	0.378	-0.100922	0.932437	PSMB2	0.175	0.214752	1.1605	PSMB2	0.102	-0.185	0.879649	PSMB2	0.0637408	-0.278587	0.824398	PSMB2	0.394	-0.0924357	0.937938	PSMB2	0.311	-0.172178	0.887502	PSMB2	0.357	0.107	1.07699
	PSMB4	0.586	0.0421068	1.02962	PSMB4	0.000464	-0.369298	0.774159	PSMB4	1.05e-06	-0.624398	0.648691	PSMB4	7.56e-06	-0.508274	0.703063	PSMB4	0.983	0.00216801	1.0015		PSMB4	0.657	-0.0468286	0.968062	PSMB4	0.741	0.0360033	1.02527	PSMB4	0.318	-0.11	0.926588	PSMB4	0.624233	-0.0604203	0.958985	PSMB4	0.738	-0.0324775	0.97774	PSMB4	0.171	-0.168733	0.889623	PSMB4	0.187	-0.137	0.909408
	RAB7A	0.099	-0.217443	0.860088	RAB7A	9.36e-06	-0.692753	0.618672	RAB7A	0.235	0.153082	1.11194	RAB7A	0.498	0.0506372	1.03572	RAB7A	0.00682	-0.299107	0.812755		RAB7A	0.281	0.117085	1.08454	RAB7A	0.325	-0.127556	0.915381	RAB7A	0.597	-0.0909	0.938937	RAB7A	0.560983	0.0844798	1.06031	RAB7A	0.337	-0.126868	0.915818	RAB7A	0.0106	-0.422653	0.746052	RAB7A	0.0349	-0.261	0.834509
	SNRPD3	0.0593	0.244439	1.18463	SNRPD3	9.28e-07	-1.13286	0.45601	SNRPD3	1.26e-05	-0.825281	0.564372	SNRPD3	0.00171	0.342203	1.26769	SNRPD3	3.72e-05	0.551686	1.4658		SNRPD3	0.697	-0.0392899	0.973134	SNRPD3	0.7	-0.0560149	0.961918	SNRPD3	0.291	-0.104	0.93045	SNRPD3	0.605847	-0.0690407	0.953272	SNRPD3	0.482	-0.0875819	0.941099	SNRPD3	0.0852	-0.305798	0.808995	SNRPD3	0.716	-0.0354	0.975761
	VPS29	0.365	0.10032	1.07201	VPS29	7.05e-07	-0.833996	0.560973	VPS29	3.07e-06	-0.833396	0.561207	VPS29	1.13e-05	-0.605767	0.657122	VPS29	0.0312	0.181481	1.13405		VPS29	0.423	-0.168265	0.889912	VPS29	0.381	-0.15238	0.899765	VPS29	0.269	-0.162	0.893785	VPS29	0.103298	-0.229565	0.852892	VPS29	0.219	0.153161	1.112	VPS29	0.125	-0.262305	0.833755	VPS29	0.424	0.0928	1.06644
	VCP	0.0642	0.208492	1.15548	VCP	0.00217	-0.354669	0.782049	VCP	4.72e-05	-0.677168	0.625392	VCP	0.000116	-0.45853	0.727727	VCP	0.00143	0.268734	1.20475		VCP	0.528	-0.0955855	0.935892	VCP	0.238	-0.187907	0.877879	VCP	0.191	0.163	1.11961	VCP	0.0438111	0.312055	1.24147	VCP	0.27	-0.13585	0.910134	VCP	0.147	-0.348671	0.785307	VCP	0.154	-0.213	0.862741
	ACTB	0.0549	-0.300895	0.811749	ACTB	0.288	-0.146992	0.903132	ACTB	0.193	-0.286581	0.819843	ACTB	0.000563	1.64406	3.12543	ACTB	0.0101	0.479623	1.39438		ACTB	0.143	-0.191828	0.875496	ACTB	0.382	0.11794	1.08518	ACTB	0.008	0.369	1.29146	ACTB	0.0125717	0.527612	1.44154	ACTB	0.548	0.068094	1.04833	ACTB	0.000476	0.707696	1.63319	ACTB	0.231	0.134	1.09733
	RPL27	0.824	0.0190047	1.01326	RPL27	0.00866	-0.240304	0.846567	RPL27	0.0212	-0.242681	0.845173	RPL27	0.00764	-0.229583	0.852881	RPL27	0.0694	0.243914	1.1842		RPL27	0.253	-0.127518	0.915405	RPL27	0.458	0.101762	1.07308	RPL27	0.992	-0.0013	0.999099	RPL27	0.322518	-0.151602	0.90025	RPL27	0.83	0.0248301	1.01736	RPL27	0.346	-0.125535	0.916664	RPL27	0.837	0.0287	1.02009
	OAZ1	0.072	-0.269909	0.829372	OAZ1	0.342	-0.0583368	0.960371	OAZ1	0.141	0.204338	1.15216	OAZ1	0.00142	0.306657	1.23684	OAZ1	0.0436	0.221155	1.16567		OAZ1	0.696	0.0587461	1.04156	OAZ1	0.456	-0.101319	0.93218	OAZ1	0.428	0.103	1.074	OAZ1	0.0748252	0.269576	1.20545	OAZ1	0.228	0.137184	1.09976	OAZ1	0.145	0.191438	1.1419	OAZ1	0.558	-0.0829	0.944158
Mean				1.01444				0.708985				0.716613				1.1003				1.15395					0.960479				1.00587				1.02482				1.03868				0.989183				0.9534				0.983519
Pro-atherogenic DAMPs treated endothelial cells
GSE5883 LPS	4h houskeeping	P.Value	logFC	FC	8h houskeeping	P.Value	logFC	FC	24h houskeeping	P.Value	logFC	FC	GSE3920 IFNs	houskeeping	P.Value	logFC	FC	houskeeping	P.Value	logFC	FC	houskeeping	P.Value	logFC	FC	GSE85987 NOTCH1	houskeeping	P.Value	logFC	FC	houskeeping	P.Value	logFC	FC	GSE72633	NOTCH1 houskeeping	P.Value	logFC	FC	oxPAPC houskeeping	P.Value	logFC	FC	GSE26953 oscillatory shear	houskeeping	P.Value	logFC	FC	houskeeping
	CHMP2A	0.548	-0.090453	0.939228	CHMP2A	0.545	-0.101663	0.931958	CHMP2A	0.402	0.122694	1.08877		CHMP2A	0.579	-0.0603	0.959065	CHMP2A	0.783	0.0359664	1.02524	CHMP2A	0.852	-0.0265759	0.981748		CHMP2A	3.72e-07	-0.497	0.708579	CHMP2A	3.52e-08	-0.62727	0.647401		CHMP2A	0.00339	0.567	1.48144	CHMP2A	0.0317	-0.234331	0.850079		CHMP2A	0.22	-0.17	0.888843	CHMP2A
	EMC7	0.263	-0.336647	0.79188	EMC7	0.13	0.356093	1.27996	EMC7	0.162	-0.506841	0.703762		EMC7	0.774	-0.0342	0.976573	EMC7	0.503	0.122131	1.08834	EMC7	0.814	-0.033838	0.976818		EMC7	0.048	0.116	1.08373	EMC7	0.00419	0.211754	1.1581		EMC7	0.00427	-0.358	0.780245	EMC7	0.0319	-0.255035	0.837967		EMC7	0.0312	-0.159	0.895646	EMC7
	GPI	0.498	-0.111375	0.925705	GPI	0.663	-0.0857177	0.942316	GPI	0.0766	0.320942	1.24915		GPI	0.379	-0.114	0.924023	GPI	0.65	-0.0752859	0.949154	GPI	0.891	-0.0209664	0.985572		GPI	0.00782	0.277	1.21167	GPI	3.07e-05	0.359647	1.28311		GPI	0.587	0.0501	1.03534	GPI	0.00596	0.368257	1.29079		GPI	0.886	-0.0322	0.977928	GPI
	PSMB2	0.406	0.2266	1.17007	PSMB2	0.0169	0.817007	1.76175	PSMB2	0.0138	-2.16573	0.22287		PSMB2	0.142	0.133	1.09657	PSMB2	0.069	0.187076	1.13845	PSMB2	0.133	-0.163699	0.892733		PSMB2	0.00172	0.258	1.19582	PSMB2	0.000158	0.323074	1.25099		PSMB2	0.0141	-0.272	0.828171	PSMB2	0.177	0.1554	1.11373		PSMB2	0.15	-0.187	0.87843	PSMB2
	PSMB4	0.0835	0.378641	1.30012	PSMB4	0.502	0.254014	1.19252	PSMB4	0.0543	0.354897	1.27889		PSMB4	0.0637	-0.114	0.924023	PSMB4	0.0166	-0.241288	0.84599	PSMB4	0.356	0.0549321	1.03881		PSMB4	0.000187	0.432	1.3491	PSMB4	0.000844	0.232446	1.17483		PSMB4	0.925	-0.00774	0.994649	PSMB4	0.674	-0.0400231	0.972639		PSMB4	0.607	-0.0511	0.9652	PSMB4
	RAB7A	0.33	-0.14643	0.903484	RAB7A	0.0397	2.20955	4.62532	RAB7A	0.00891	-1.69177	0.309546		RAB7A	0.517	0.0523	1.03692	RAB7A	0.216	-0.243504	0.844691	RAB7A	0.33	0.15164	1.11083		RAB7A	0.00141	0.218	1.16312	RAB7A	7.63e-05	0.353703	1.27784		RAB7A	0.317	0.0811	1.05782	RAB7A	0.00505	0.388963	1.30945		RAB7A	0.00869	-0.318	0.802181	RAB7A
	SNRPD3	0.45	-0.108727	0.927406	SNRPD3	0.959	-0.00780203	0.994607	SNRPD3	0.448	0.125028	1.09053		SNRPD3	0.0124	-0.173	0.886996	SNRPD3	0.0326	-0.207856	0.865823	SNRPD3	0.649	-0.0363235	0.975137		SNRPD3				SNRPD3					SNRPD3	0.0184	0.521	1.43495	SNRPD3	0.808	-0.0400071	0.97265		SNRPD3	0.405	0.0834	1.05951	SNRPD3
	VPS29	0.679	0.0645658	1.04577	VPS29	0.81	-0.068197	0.953829	VPS29	0.203	0.60142	1.51721		VPS29				VPS29				VPS29					VPS29	0.00301	0.213	1.1591	VPS29	0.283	0.0620445	1.04394		VPS29	0.579	-0.0524	0.964331	VPS29	0.622	0.0532027	1.03757		VPS29	0.622	-0.0876	0.941087	VPS29
	VCP	0.674	0.0570046	1.0403	VCP	0.23	0.195677	1.14526	VCP	0.0763	0.286858	1.21998		VCP	0.0508	-0.211	0.863938	VCP	0.0699	-0.295827	0.814605	VCP	0.221	0.139851	1.10179		VCP	0.349	0.0973	1.06977	VCP	0.0177	0.151025	1.11036		VCP	0.164	0.129	1.09354	VCP	0.0108	0.332711	1.25938		VCP	0.154	0.172	1.12662	VCP
	ACTB	0.167	0.445672	1.36195	ACTB	0.954	0.0183343	1.01279	ACTB	0.405	0.262285	1.19938		ACTB	0.684	0.0584	1.04131	ACTB	0.681	0.0536864	1.03791	ACTB	0.321	0.146704	1.10704		ACTB	4.05e-07	-0.471	0.721464	ACTB	1.67e-08	-0.575747	0.670939		ACTB	0.47	0.104	1.07475	ACTB	0.509	0.10807	1.07779		ACTB	0.272	0.42	1.33793	ACTB
	RPL27	0.27	0.260985	1.1983	RPL27	0.861	0.0484628	1.03416	RPL27	0.287	0.295222	1.22707		RPL27	0.732	-0.0249	0.982889	RPL27	0.745	0.0300039	1.02101	RPL27	0.619	-0.0390822	0.973274		RPL27	0.972	-0.00232	0.998393	RPL27	0.727	0.0194402	1.01357		RPL27	0.415	0.0741	1.0527	RPL27	0.169	-0.137957	0.908805		RPL27	0.129	0.0967	1.06932	RPL27
	OAZ1	0.338	0.227814	1.17106	OAZ1	0.795	-0.0521634	0.964489	OAZ1	0.483	0.178546	1.13174		OAZ1	0.888	0.00726	1.00504	OAZ1	0.543	-0.0654773	0.955629	OAZ1	0.201	0.114868	1.08288		OAZ1	0.0244	-0.158	0.896267	OAZ1	0.125	-0.0931635	0.937465		OAZ1	0.263	-0.0992	0.933551	OAZ1	0.727	0.0332469	1.02331		OAZ1	0.153	-0.0876	0.941087	OAZ1
Mean				1.06461				1.40325				1.01991					0.972486				0.962442				1.0206					1.05064				1.05169					1.06096				1.05451					0.990315
Treg cells
GSE37532	houskeeping	P.Value	logFC	FC	houskeeping	P.Value	logFC	FC	GSE64909	houskeeping	P.Value	logFC	FC	houskeeping	P.Value	logFC	FC	houskeeping	P.Value	logFC	FC	GSE50096	houskeeping	P.Value	logFC	FC	houskeeping	P.Value	logFC	FC	houskeeping	P.Value	logFC	FC	houskeeping	P.Value	logFC	FC	GSE119169	houskeeping	P.Value	logFC	FC	houskeeping	P.Value	logFC	FC	GSE20366	houskeeping
	Chmp2a	0.253	0.217792	1.16295	Chmp2a	0.243	0.172793	1.12724		Chmp2a	0.0477	0.335076	1.26144	Chmp2a	0.0156	0.36983	1.2922	Chmp2a	0.037192	0.986717	1.98167		Chmp2a	0.703	0.0804806	1.05737	Chmp2a	0.122	0.205137	1.1528	Chmp2a	0.0528	0.358033	1.28168	Chmp2a	0.385	0.105986	1.07623		Chmp2a	0.359	-0.112	0.925304	Chmp2a	0.0183	-0.236883	0.848577		Chmp2a
	Emc7	0.18	0.2306	1.17332	Emc7	0.0632	0.244436	1.18463		Emc7				Emc7				Emc7					Emc7	0.242	-0.406912	0.754236	Emc7	0.854	-0.0203638	0.985984	Emc7	0.567	-0.145774	0.903894	Emc7	0.285	-0.165896	0.891375		Emc7				Emc7					Emc7
	Gpi1	0.0843	0.233411	1.17561	Gpi1	0.653	0.0545149	1.03851		Gpi1	0.0192	-0.242472	0.845296	Gpi1	0.449	-0.0525116	0.964256	Gpi1	0.348716	0.1281	1.09285		Gpi1	0.479	0.151975	1.11109	Gpi1	0.0735	0.20881	1.15573	Gpi1	0.359	0.233355	1.17557	Gpi1	0.152	0.207075	1.15435		Gpi1	0.00625	0.29	1.22264	Gpi1	0.0594	0.176556	1.13018		Gpi1
	Psmb2	0.377	0.178236	1.1315	Psmb2	0.97	0.0057112	1.00397		Psmb2	0.0868	0.316917	1.24567	Psmb2	0.00138	0.411728	1.33028	Psmb2	0.287902	0.329516	1.25659		Psmb2	0.26	-0.342629	0.788603	Psmb2	0.121	-0.201058	0.869912	Psmb2	0.528	0.0906172	1.06483	Psmb2	0.594	-0.0616586	0.958162		Psmb2	0.00901	0.202	1.15029	Psmb2	0.00455	0.502729	1.41689		Psmb2
	Psmb4	0.494	0.139149	1.10126	Psmb4	0.754	-0.0725151	0.950979		Psmb4	0.8	0.0638367	1.04524	Psmb4	0.0825	0.281865	1.21577	Psmb4	0.416261	0.348318	1.27308		Psmb4	0.867	0.0866572	1.06191	Psmb4	0.33	-0.130795	0.913328	Psmb4	0.865	0.0608008	1.04304	Psmb4	0.948	0.0075004	1.00521		Psmb4	0.318	-0.148	0.902501	Psmb4	0.026	0.286582	1.21975		Psmb4
	Rab7	0.972	-0.0047421	0.996718	Rab7	0.284	0.125919	1.0912		Rab7	0.0206	0.248183	1.18771	Rab7	0.0102	0.371128	1.29336	Rab7	0.459035	-0.28529	0.820577		Rab7	0.702	-0.0704909	0.952314	Rab7	0.928	0.0098525	1.00685	Rab7	0.82	0.0447598	1.03151	Rab7	0.482	0.0816408	1.05822		Rab7	0.532	-0.0755	0.949013	Rab7	0.219	0.167883	1.12341		Rab7
	Snrpd3	0.0442	-0.312509	0.80524	Snrpd3	0.00249	-0.528058	0.693488		Snrpd3	0.00883	-0.355855	0.781407	Snrpd3	0.0544	-0.401962	0.756828	Snrpd3	0.679663	-0.139632	0.907751		Snrpd3	0.104	-0.590785	0.663981	Snrpd3	0.00018	-0.739291	0.599034	Snrpd3	0.00617	-0.716012	0.608778	Snrpd3	0.00119	-0.718807	0.6076		Snrpd3	0.00397	-0.333	0.793884	Snrpd3	0.253	-0.127128	0.915652		Snrpd3
	Vps29	0.0292	0.296406	1.22808	Vps29	0.0111	0.422616	1.34036		Vps29	0.0254	0.321514	1.24964	Vps29	0.152	-0.181456	0.881812	Vps29	0.3744	-0.249734	0.841052		Vps29	0.299	-0.296325	0.814324	Vps29	0.637	0.048917	1.03449	Vps29	0.352	0.234739	1.17669	Vps29	0.354	0.123924	1.08969		Vps29	0.503	0.0422	1.02968	Vps29	0.0676	-0.158098	0.896206		Vps29
	Vcp	0.0288	0.351086	1.27552	Vcp	0.189	0.153136	1.11198		Vcp	0.0405	0.309777	1.23952	Vcp	0.281	0.206891	1.1542	Vcp	0.827914	-0.0631827	0.95715		Vcp	0.64	0.0911369	1.06521	Vcp	0.0184	0.277162	1.21181	Vcp	0.00627	0.451186	1.36716	Vcp	0.0185	0.300784	1.23181		Vcp	0.00706	0.3	1.23114	Vcp	0.0103	0.308193	1.23816		Vcp
	Actb	0.77	-0.0356251	0.975609	Actb	0.785	0.0290941	1.02037		Actb	0.5	-0.0892873	0.939987	Actb	0.578	0.0619922	1.04391	Actb	0.115471	0.189384	1.14028		Actb	0.333	-0.155775	0.89765	Actb	0.605	0.0570202	1.04031	Actb	0.756	0.0481237	1.03392	Actb	0.536	0.0692437	1.04917		Actb	0.268	0.0743	1.05285	Actb	0.0719	0.237701	1.17911		Actb
	Rpl27	0.844	0.0397975	1.02797	Rpl27	0.0212	-0.353822	0.782508		Rpl27	0.00469	-0.333612	0.793547	Rpl27	0.668	-0.0386063	0.973595	Rpl27	0.0222262	0.240611	1.18149		Rpl27	0.0133	-0.625982	0.647979	Rpl27	0.0548	-0.45016	0.731962	Rpl27	0.896	0.0395513	1.02779	Rpl27	0.0037	-0.39845	0.758673		Rpl27	0.634	0.0215	1.01501	Rpl27	0.902	0.0118685	1.00826		Rpl27
	Oaz1				Oaz1					Oaz1				Oaz1				Oaz1					Oaz1				Oaz1				Oaz1				Oaz1					Oaz1				Oaz1					Oaz1
Mean				1.0958				1.03138					1.05895				1.09062				1.14525					0.892242				0.972929				1.06499									1.02723				1.09762
Weakened Treg cells
GSE39864	houskeeping	P.Value	logFC	FC	GSE40493	houskeeping	P.Value	logFC	FC	GSE27896	houskeeping	P.Value	logFC	FC	GSE36095	houskeeping	P.Value	logFC	FC	GSE11818	houskeeping	P.Value	logFC	FC	GSE14350	houskeeping	P.Value	logFC	FC	GSE27143	houskeeping	P.Value	logFC	FC	GSE37532	houskeeping	P.Value	logFC	FC	houskeeping	P.Value	logFC	FC	GSE40273	houskeeping	P.Value	logFC	FC	GSE40657
	Chmp2a	0.441	0.0521115	1.03678		Chmp2a	0.0367	0.689218	1.61241		Chmp2a	0.898	0.00904	1.00629		Chmp2a	0.859	-0.0110284	0.992385		Chmp2a	0.0878	-0.121	0.91955		Chmp2a	0.0728	0.298833	1.23015		Chmp2a	0.0582	0.334731	1.26114		Chmp2a	0.467	0.0924	1.06614	Chmp2a	0.0102	-0.266457	0.831359		Chmp2a	0.496053	0.0854922	1.06105
	Emc7	0.369	0.058304	1.04124		Emc7	0.0489	0.875973	1.83524		Emc7	0.653	0.0375	1.02633		Emc7	0.102	0.122193	1.08839		Emc7	0.0584	0.219	1.16393		Emc7	0.0336	-0.0810867	0.945345		Emc7	0.128	0.325013	1.25268		Emc7	0.774	0.0434	1.03054	Emc7	0.18	-0.126924	0.915782		Emc7	0.726257	-0.0426106	0.970896
	Gpi1	0.148	0.100588	1.07221		Gpi1	0.015	0.533025	1.44696		Gpi1	0.162	0.11	1.07923		Gpi1	0.198	0.093351	1.06685		Gpi1	0.0228	0.143	1.1042		Gpi1	0.0775	0.372497	1.29459		Gpi1	0.877	0.0205963	1.01438		Gpi1	0.531	0.101	1.07252	Gpi1	0.253	0.10452	1.07514		Gpi1	0.264952	0.145882	1.10641
	Psmb2	0.0802	0.157544	1.11539		Psmb2	0.0154	1.0476	2.06708		Psmb2	0.71	0.0321	1.0225		Psmb2	0.0398	0.155176	1.11356		Psmb2	0.00396	0.554	1.46815		Psmb2	0.294	0.279117	1.21345		Psmb2	0.158	-0.269061	0.829859		Psmb2	0.369	-0.185	0.879649	Psmb2	0.491	0.07143	1.05076		Psmb2	0.744093	0.0398676	1.02802
	Psmb4	0.121	0.124306	1.08998		Psmb4	0.035	0.753195	1.68552		Psmb4	0.247	-0.125	0.917004		Psmb4	0.529	0.0409186	1.02877		Psmb4	0.0166	0.238	1.17936		Psmb4	0.0297	0.1638	1.12023		Psmb4	0.691	-0.0616394	0.958175		Psmb4	0.839	0.0246	1.0172	Psmb4	0.228	0.14785	1.10792		Psmb4	0.0820664	0.220565	1.16519
	Rab7	0.875	0.0106916	1.00744		Rab7	0.0419	0.567553	1.48201		Rab7	0.331	-0.12	0.920188		Rab7	0.725	0.0255808	1.01789		Rab7	0.00251	0.286	1.21926		Rab7	0.471	0.20481	1.15253		Rab7	0.184	0.218827	1.16379		Rab7	0.316	-0.134	0.911301	Rab7	0.0127	-0.258363	0.836036		Rab7	0.380943	-0.108714	0.927414
	Snrpd3	0.462	0.110317	1.07947		Snrpd3	0.144	0.447912	1.36407		Snrpd3	0.0224	0.265	1.20164		Snrpd3	0.0582	0.277762	1.21231		Snrpd3	0.0213	0.312	1.24143		Snrpd3	0.0422	0.770773	1.70618		Snrpd3	0.051	0.44878	1.36489		Snrpd3	0.414	-0.162	0.893785	Snrpd3	0.0566	0.177676	1.13106		Snrpd3	0.0641546	-0.263645	0.832981
	Vps29	0.362	0.155423	1.11375		Vps29	0.0383	0.811758	1.75535		Vps29	0.0614	-0.215	0.861546		Vps29	0.0257	0.188463	1.13955		Vps29	0.138	-0.905	0.534033		Vps29	0.0987	-0.20674	0.866493		Vps29	0.0194	0.449233	1.36531		Vps29	0.288	-0.156	0.89751	Vps29	0.00843	-0.295092	0.81502		Vps29	0.724506	-0.0419227	0.97136
	Vcp	0.452	0.0509905	1.03598		Vcp	0.0206	0.5512	1.4653		Vcp	0.3	-0.114	0.924023		Vcp	0.613	-0.0418146	0.971432		Vcp	0.0255	-0.162	0.893785		Vcp	0.425	-0.0552667	0.962417		Vcp	0.32	0.146607	1.10696		Vcp	0.295	-0.153	0.899378	Vcp	0.101	-0.149167	0.901771		Vcp	0.829719	-0.029399	0.979828
	Actb	0.373	-0.0687319	0.953476		Actb	0.586	0.0497	1.03505		Actb	2.09e-05	0.658	1.57789		Actb	0.239	-0.107967	0.927895		Actb	0.0573	0.308	1.23799		Actb	0.0352	-0.1791	0.883254		Actb	0.367	1.69316	3.23363		Actb	0.595	-0.0642	0.956476	Actb	0.221	-0.102198	0.931613		Actb	0.74857	-0.0406194	0.972237
	Rpl27	0.744	0.0196134	1.01369		Rpl27	0.0272	0.368325	1.29085		Rpl27	0.496	-0.055	0.962594		Rpl27	0.247	-0.165178	0.891819		Rpl27	0.0374	-0.121	0.91955		Rpl27	0.286	0.515367	1.42936		Rpl27					Rpl27	0.597	0.0627	1.04442	Rpl27	0.382	0.0828492	1.05911		Rpl27	0.0341927	0.315805	1.24471
	Oaz1	0.467	0.0457594	1.03223		Oaz1					Oaz1	0.219	-0.0931	0.937506		Oaz1	0.72	0.0229879	1.01606		Oaz1	0.234	-0.0754	0.949079		Oaz1	0.884	-0.0112333	0.992244		Oaz1	0.0228	-0.390333	0.762953		Oaz1				Oaz1					Oaz1
Mean				1.0493					1.54908					1.03639					1.03891					1.06919					1.14969					1.30125					0.969901				0.968687					1.02364
TLRs KO
GSE24935	houskeeping	P.Value	logFC	FC	houskeeping	P.Value	logFC	FC	GSE56426	houskeeping	P.Value	logFC	FC	GSE45861	houskeeping	P.Value	logFC	FC	GSE31066	houskeeping	P.Value	logFC	FC	houskeeping	P.Value	logFC	FC	GSE103750	houskeeping	P.Value	logFC	FC	GSE92358	houskeeping	P.Value	logFC	FC	houskeeping	P.Value	logFC	FC
	Chmp2a	4.64e-05	0.926384	1.90051	Chmp2a	8.37e-06	0.906626	1.87466		Chmp2a	0.0351	-0.260441	0.834833		Chmp2a	0.556524	-0.167806	0.890195		Chmp2a				Chmp2a					Chmp2a	0.922	0.0120158	1.00836		Chmp2a	0.75051	-0.0650513	0.955911	Chmp2a	0.255812	-0.249	0.841479
	Emc7	1.23e-05	1.38134	2.60511	Emc7	0.00016	1.19291	2.28614		Emc7	0.0209	0.491381	1.40579		Emc7	0.363092	-0.347861	0.785748		Emc7				Emc7					Emc7					Emc7	0.658775	-0.190501	0.876301	Emc7	0.0910968	-0.744	0.597082
	Gpi1				Gpi1					Gpi1	0.00045	-0.63582	0.643575		Gpi1					Gpi1	3.29e-06	0.73496	1.66435	Gpi1	5.38e-06	0.804897	1.74702		Gpi1	0.712	0.0320944	1.0225		Gpi1	0.910706	0.0303921	1.02129	Gpi1	0.542631	0.14	1.10191
	Psmb2	0.328	-0.0849149	0.94284	Psmb2	0.393	0.087747	1.06271		Psmb2	0.496	0.0757988	1.05394		Psmb2	0.348622	-0.170361	0.88862		Psmb2	0.539	-0.154788	0.898264	Psmb2	0.00172	0.708622	1.63424		Psmb2	0.875	-0.0221804	0.984743		Psmb2	0.931722	-0.0183107	0.987388	Psmb2	0.936599	-0.0172	0.988149
	Psmb4	0.456	-0.113901	0.924086	Psmb4	0.12	-0.21147	0.863657		Psmb4	0.742	-0.0411089	0.971908		Psmb4	0.421933	-0.137906	0.908837		Psmb4				Psmb4	0.0326	1.60708	3.04634		Psmb4	0.52	-0.0720368	0.951294		Psmb4	0.699985	0.082443	1.05881	Psmb4	0.384622	-0.292	0.816769
	Rab7	0.00489	-1.15626	0.448674	Rab7	1.73e-06	-1.24894	0.420757		Rab7	0.131	0.16686	1.12261		Rab7	0.125158	-1.25311	0.419542		Rab7	0.53	-0.0600946	0.959201	Rab7	0.225	0.130604	1.09475		Rab7	0.522	-0.0544545	0.962958		Rab7	0.772483	-0.0583782	0.960343	Rab7	0.520555	0.137	1.09962
	Snrpd3	0.235	-0.210357	0.864323	Snrpd3	0.014	-0.501015	0.706609		Snrpd3	0.526	0.155582	1.11387		Snrpd3	0.826562	0.060824	1.04306		Snrpd3	0.00699	-0.311662	0.805713	Snrpd3	0.0975	-0.176623	0.884772		Snrpd3	0.177	-0.164908	0.891985		Snrpd3	0.307076	0.232747	1.17507	Snrpd3	0.334279	-0.209	0.865137
	Vps29	2.09e-05	1.35836	2.56394	Vps29	4.82e-05	1.07776	2.11075		Vps29	0.164	-0.199815	0.870662		Vps29	0.266196	-0.263174	0.833253		Vps29	0.881	-0.0218801	0.984948	Vps29	0.174	-0.139114	0.908077		Vps29	0.393	0.195607	1.14521		Vps29	0.416763	-0.184517	0.879944	Vps29	0.173146	-1.46	0.363493
	Vcp	0.0242	-0.389531	0.763378	Vcp	0.0408	-0.288148	0.818953		Vcp	0.951	0.0113239	1.00788		Vcp	0.812931	-0.044325	0.969743		Vcp	0.000258	-0.649281	0.637598	Vcp	9.18e-06	-0.641254	0.641156		Vcp	0.929	0.00676925	1.0047		Vcp	0.703553	0.0875885	1.06259	Vcp	0.229357	0.303	1.23371
	Actb	0.000111	-1.21576	0.430547	Actb	2.78e-07	-3.22544	0.106917		Actb	0.452	-0.0770423	0.947999		Actb	0.130028	-0.436704	0.738821		Actb	0.41	-0.109192	0.927107	Actb	0.16	0.203605	1.15157		Actb	0.539	-0.0439221	0.970014		Actb	0.615282	0.194379	1.14423	Actb	0.393443	0.22	1.16473
	Rpl27	0.408	-0.194468	0.873895	Rpl27	0.000979	-0.924838	0.52674		Rpl27	0.0454	0.259023	1.19667		Rpl27	0.901463	0.025153	1.01759		Rpl27	0.0201	0.342036	1.26754	Rpl27	0.765	0.0592533	1.04193		Rpl27	0.244	-0.0804459	0.945765		Rpl27	0.878516	0.0436472	1.03072	Rpl27	0.275475	-0.277	0.825305
	Oaz1	0.0956	0.306809	1.23697	Oaz1	0.0144	0.227328	1.17066		Oaz1					Oaz1	0.545654	0.129293	1.09376		Oaz1	0.0356	0.499797	1.41401	Oaz1	0.000418	0.953366	1.93638		Oaz1	0.918	0.0117964	1.00821		Oaz1	0.892752	0.0283912	1.01987	Oaz1	0.796012	0.0519	1.03663
Mean				1.23221				1.08623					1.01543					0.871742					1.06208				1.40862					0.990522					1.01437				0.911167
Nrf2 KO
GSE7810	houskeeping	P.Value	logFC	FC
	Chmp2a	0.636	0.0832716	1.05942
	Emc7	0.608	0.0788816	1.0562
	Gpi1	0.248	0.222253	1.16655
	Psmb2	0.849	0.0401584	1.02823
	Psmb4	0.138	-0.283099	0.821824
	Rab7	0.436	0.136863	1.09951
	Snrpd3	0.234	-1.07151	0.475822
	Vps29	0.0576	-0.421327	0.746738
	Vcp	0.105	0.517578	1.43155
	Actb	0.0556	0.544009	1.45802
	Rpl27	0.172	0.238583	1.17983
	Oaz1	0.726	0.0598134	1.04233
Mean				1.04717
Caspase 1 KO
GSE25205	houskeeping	P.Value	logFC	FC	GSE32515	houskeeping	P.Value	logFC	FC	houskeeping	P.Value	logFC	FC	houskeeping	P.Value	logFC	FC	houskeeping	P.Value	logFC	FC
	Chmp2a	0.394	0.0685981	1.0487		Chmp2a	0.36	-0.0830659	0.944049	Chmp2a	0.131	-0.283196	0.821768	Chmp2a	0.852	0.0215853	1.01507	Chmp2a	0.868	-0.0187128	0.987113
	Emc7					Emc7	0.889	0.0168171	1.01172	Emc7	0.39	-0.114649	0.923607	Emc7	0.516	-0.0791314	0.946627	Emc7	0.835	-0.022264	0.984686
	Gpi1	0.028	-0.293359	0.816		Gpi1	0.149	-0.148726	0.902047	Gpi1	0.365	-0.0891164	0.940098	Gpi1	0.347	-0.0965384	0.935274	Gpi1	0.0728	-0.236154	0.849006
	Psmb2	0.0418	0.19472	1.1445		Psmb2	0.693	-0.0620707	0.957888	Psmb2	0.995	-0.00129095	0.999106	Psmb2	0.2	-0.160111	0.894956	Psmb2	0.328	-0.244587	0.844057
	Psmb4	0.264	0.0921443	1.06595		Psmb4	0.842	0.0195279	1.01363	Psmb4	0.265	-0.126987	0.915742	Psmb4	0.906	-0.0124612	0.9914	Psmb4	0.269	-0.109138	0.927142
	Rab7	0.0504	-0.207697	0.865919		Rab7	0.196	-0.129285	0.914284	Rab7	0.966	-0.0046047	0.996813	Rab7	0.8	-0.0292476	0.979931	Rab7	0.892	-0.0117141	0.991913
	Snrpd3	0.316	-0.12966	0.914047		Snrpd3	0.159	0.194079	1.14399	Snrpd3	0.309	-0.155129	0.898052	Snrpd3	0.0744	-0.271383	0.828525	Snrpd3	0.206	-0.118575	0.921097
	Vps29	0.0556	-0.257068	0.836787		Vps29	0.927	0.0087213	1.00606	Vps29	0.806	-0.0260686	0.982093	Vps29	0.525	-0.0866666	0.941696	Vps29	0.41	-0.084235	0.943285
	Vcp					Vcp	0.91	0.0146254	1.01019	Vcp	0.115	-0.148369	0.90227	Vcp	0.358	-0.104615	0.930053	Vcp	0.663	-0.0604948	0.958935
	Actb	0.187	-0.134886	0.910742		Actb	0.893	0.0115436	1.00803	Actb	0.59	-0.0452552	0.969118	Actb	0.923	0.00913475	1.00635	Actb	0.167	-0.163044	0.893139
	Rpl27	0.0185	-0.366353	0.775741		Rpl27	0.0106	0.300953	1.23196	Rpl27	0.19	0.165371	1.12145	Rpl27	0.803	-0.0243331	0.983275	Rpl27	0.15	-0.143881	0.905081
	Oaz1					Oaz1				Oaz1				Oaz1				Oaz1
Mean				0.930932					1.01308				0.951829				0.950288				0.927769
Oncogenes and tumor suppressors KO
GSE30049	houskeeping	P.Value	logFC	FC	houskeeping	P.Value	logFC	FC	GSE46250	houskeeping	P.Value	logFC	FC	GSE46251	houskeeping	P.Value	logFC	FC	GSE71444	houskeeping	P.Value	logFC	FC	houskeeping	P.Value	logFC	FC	GSE36568	houskeeping	P.Value	logFC	FC	GSE54645	houskeeping	P.Value	logFC	FC	GSE44652	houskeeping	P.Value	logFC	FC	GSE75325	houskeeping	P.Value	logFC	FC	GSE48124	houskeeping
	Chmp2a	0.632	0.069625	1.04944	Chmp2a	0.942	-0.00929	0.993581		Chmp2a	0.956	-0.00333	0.997694		CHMP2A	0.0237	-0.162264	0.893621		CHMP2A	0.575	0.0625	1.04427	CHMP2A	0.0443	0.167719	1.12328		Chmp2a	0.00142	0.402658	1.32194		CHMP2A	0.0502	0.176725	1.13032		CHMP2A	0.141	-0.317	0.802737		Chmp2a	0.362	0.0724221	1.05148		CHMP2A
	Emc7	0.185	0.199385	1.14821	Emc7	0.569	0.0722375	1.05135		Emc7	0.51	-0.0522	0.964464		EMC7	0.0107	-0.214475	0.86186		EMC7	0.367	0.101	1.07252	EMC7	0.47	0.07111	1.05052		Emc7	0.00256	0.289005	1.2218		EMC7	0.341	0.0764651	1.05443		EMC7	0.292	0.12	1.08673		Emc7					EMC7
	Gpi1	0.314	0.150535	1.10998	Gpi1	0.0701	0.247275	1.18696		Gpi1	0.237	0.0564	1.03987		GPI					GPI	0.219	-0.146	0.903753	GPI	0.344	-0.100947	0.932421		Gpi1	0.0051	-0.240405	0.846508		GPI	0.0118	0.262688	1.19971		GPI	0.286	-0.12	0.920188		Gpi1	0.00192	0.30193	1.23279		GPI
	Psmb2	0.858	0.028435	1.01991	Psmb2	0.0725	0.219158	1.16405		Psmb2	0.104	-0.0985	0.934004		PSMB2	0.000694	-0.298495	0.8131		PSMB2	0.49	-0.0865	0.941805	PSMB2	0.15	-0.1369	0.909472		Psmb2	0.22	-0.0920316	0.938201		PSMB2	0.179	0.160103	1.11737		PSMB2	0.0298	0.489	1.40347		Psmb2					PSMB2
	Psmb4	0.286	-0.16338	0.892931	Psmb4	0.661	-0.0578775	0.960676		Psmb4	0.0429	-0.322	0.79996		PSMB4	0.824	0.017044	1.01188		PSMB4	0.0509	-0.166	0.89131	PSMB4	0.499	0.051572	1.03639		Psmb4	0.625	-0.0359152	0.975413		PSMB4	0.614	0.0444693	1.0313		PSMB4	0.301	0.161	1.11806		Psmb4					PSMB4
	Rab7	0.927	0.01425	1.00993	Rab7	0.00196	0.514158	1.42816		Rab7	0.0736	0.0937	1.0671		RAB7A	0.888	0.00715687	1.00497		RAB7A	0.267	0.0775	1.05519	RAB7A	0.121	0.0953809	1.06835		Rab7	0.0557	0.171936	1.12657		RAB7A	0.734	-0.0225142	0.984515		RAB7A	0.0179	2.08	4.22807		Rab7					RAB7A
	Snrpd3	0.0472	-0.317005	0.802735	Snrpd3	0.0134	-0.409623	0.75282		Snrpd3	0.0855	-0.0883	0.94063		SNRPD3	0.0236	-0.173304	0.886809		SNRPD3	0.000647	-0.379	0.76897	SNRPD3	3.71e-05	-0.444936	0.734617		Snrpd3	7.86e-05	-0.53964	0.687942		SNRPD3	0.331	-0.0739497	0.950034		SNRPD3	0.203	-0.141	0.90689		Snrpd3	0.0779	-0.178348	0.883714		SNRPD3
	Vps29	0.31	0.14919	1.10895	Vps29	0.354	-0.13263	0.912167		Vps29	0.206	0.0699	1.04964		VPS29	0.147	-0.0757277	0.948863		VPS29	0.000129	0.39	1.31039	VPS29	0.00746	0.197991	1.1471		Vps29	0.154	0.0933754	1.06686		VPS29					VPS29	0.206	-0.192	0.875391		Vps29					VPS29
	Vcp	0.174	0.211895	1.15821	Vcp	0.247	-0.124495	0.917325		Vcp	0.975	0.00164	1.00114		VCP	0.000539	-0.370739	0.773386		VCP	0.000352	0.359	1.28254	VCP	2.68e-05	0.366735	1.28943		Vcp	0.637	-0.0306712	0.978965		VCP	0.0534	0.218652	1.16365		VCP	0.8	-0.0254	0.982548		Vcp	0.0648	-0.126061	0.91633		VCP
	Actb	0.17	0.20458	1.15235	Actb	0.0562	0.311123	1.24067		Actb	0.219	0.062	1.04391		ACTB	0.201	-0.0627464	0.95744		ACTB	0.000612	0.283	1.21672	ACTB	0.117	0.108724	1.07827		Actb	0.443	0.0470073	1.03312		ACTB	0.203	0.0738401	1.05251		ACTB	0.104	-0.465	0.724471		Actb					ACTB
	Rpl27	0.176	-0.227505	0.854111	Rpl27	0.38	0.16642	1.12227		Rpl27	0.357	0.0678	1.04812		RPL27					RPL27	0.214	0.115	1.08298	RPL27	0.0873	0.131729	1.09561		Rpl27	0.000915	-0.438079	0.738117		RPL27	0.946	-0.0046288	0.996797		RPL27	0.416	0.0773	1.05504		Rpl27	0.0159	-0.242144	0.845488		RPL27
	Oaz1				Oaz1					Oaz1					OAZ1	0.113	-0.081154	0.945301		OAZ1	0.0406	0.157	1.11497	OAZ1	0.882	-0.00968411	0.99331		Oaz1					OAZ1	0.728	0.0235429	1.01645		OAZ1	0.507	0.0636	1.04507		Oaz1	0.164	0.178847	1.13198		OAZ1
Mean				1.02789				1.06637					0.989685					0.909724					1.05712				1.03823					0.99413					1.06337					1.26239					1.0103
		Housekeeping genes	UniGene ID		Description
			Homo	Mus
		CHMP2A	27243	68953	charged multivesicular body protein 2A
		EMC7	56851	73024	ER membrane protein complex subunit 7
		GPI	2821	14751	glucose-6-phosphate isomerase
		PSMB2	5690	26445	proteasome 20S subunit beta 2
		PSMB4	5692	19172	proteasome 20S subunit beta 4
		RAB7A	7879	19349	RAB7A, member RAS oncogene family
		SNRPD3	6634	67332	small nuclear ribonucleoprotein D3 polypeptide
		VPS29	51699	56433	VPS29 retromer complex component
		VCP	7415	269523	valosin containing protein
		ACTB	60	11461	actin beta
		RPL27	6155	19942	ribosomal protein L27
		OAZ1	4946	18245	ornithine decarboxylase antizyme 1
[truncated: 131 more columns]
